# Supplementary material for: (±)-trans-5-Benzoyl-4-(3-bromo­phen­yl)-2-(1H-indol-3-yl)-4,5-dihydro­furan-3-carbonitrile
Source: Acta Crystallogr Sect E Struct Rep Online. 2012 Jul 10;68(Pt 8):o2397. doi: 10.1107/S1600536812030073 (PMC3414321; doi:10.1107/S1600536812030073)
Supplement: Supplementary file 2 [file e-68-o2397-Isup2.hkl]

# 
# h,k,l, Fc-squared, Fo-squared, sigma(Fo-squared) and status flag 
# 
data_I
_shelx_title ' VISHNUPRIYAIN7A in P2(1)/n' 
_shelx_refln_list_code          4 
_shelx_F_calc_maximum      279.61 
_exptl_crystal_F_000       952.00 
_reflns_d_resolution_high  0.8415 
 
loop_ 
 _symmetry_equiv_pos_as_xyz 
 'x, y, z' 
 '-x+1/2, y+1/2, -z+1/2' 
 '-x, -y, -z' 
 'x-1/2, -y-1/2, z-1/2' 
 
_cell_length_a     9.8003 
_cell_length_b    15.8876 
_cell_length_c    13.5588 
_cell_angle_alpha  90.000 
_cell_angle_beta  100.306 
_cell_angle_gamma  90.000 
 
_shelx_F_squared_multiplier     1.000 
 
loop_ 
 _refln_index_h 
 _refln_index_k 
 _refln_index_l 
 _refln_F_squared_calc 
 _refln_F_squared_meas 
 _refln_F_squared_sigma 
 _refln_observed_status 
   2   0   0    11179.32    11285.51    305.60 o 
   4   0   0     5128.42     5014.48    130.91 o 
   6   0   0      728.96      759.74     20.51 o 
   8   0   0     1608.03     1665.21     90.88 o 
  10   0   0       50.63       46.74     12.10 o 
   1   1   0       60.62       59.69      3.74 o 
   2   1   0       28.73       48.31      2.93 o 
   3   1   0       10.65        6.01      2.91 o 
   4   1   0      284.77      313.48     11.94 o 
   5   1   0     2594.47     2593.46     71.13 o 
   6   1   0       44.95       54.78      7.84 o 
   7   1   0      160.27      172.06      9.29 o 
   8   1   0      206.13      189.73      8.84 o 
   9   1   0       10.94        3.20     14.96 o 
  10   1   0       15.53       35.42     19.60 o 
  11   1   0       12.76       60.69     20.62 o 
   0   2   0    19862.28    18268.08    383.08 o 
   1   2   0     9599.59     9592.09    105.24 o 
   2   2   0      152.27      146.41      5.30 o 
   3   2   0     7706.84     7724.12    140.05 o 
   4   2   0     2028.58     1993.78     39.97 o 
   5   2   0      970.08     1093.69     26.07 o 
   6   2   0      348.23      348.94     26.05 o 
   7   2   0      908.00      945.96     33.91 o 
   8   2   0      847.14      788.11     32.58 o 
   9   2   0      159.10      170.95     17.61 o 
  10   2   0      288.12      201.20     27.39 o 
  11   2   0        2.97       14.64     23.93 o 
   1   3   0     2344.51     2445.86     27.18 o 
   2   3   0     2616.14     2745.31     28.08 o 
   3   3   0      704.80      690.30     11.73 o 
   4   3   0       32.84       18.65      4.32 o 
   5   3   0      936.53      998.75     24.24 o 
   6   3   0        0.87       -6.73      6.73 o 
   7   3   0      111.61       97.41     14.41 o 
   8   3   0       82.24       59.71     15.72 o 
   9   3   0       25.27       14.80     21.17 o 
  10   3   0       77.73       46.84     25.03 o 
  11   3   0        0.61      -25.03     25.03 o 
   0   4   0     3691.26     4089.66     72.95 o 
   1   4   0    36883.48    36367.32    364.97 o 
   2   4   0      430.58      393.27      7.28 o 
   3   4   0     3443.21     3337.66     37.09 o 
   4   4   0     2377.57     2547.38     36.18 o 
   5   4   0     1732.80     1797.50     32.81 o 
   6   4   0        0.25       -1.17      4.73 o 
   7   4   0      362.96      420.26     51.87 o 
   8   4   0        8.92       10.00     17.63 o 
   9   4   0       83.32       95.32     27.08 o 
  10   4   0       44.63       51.16     27.71 o 
  11   4   0        3.77       43.92     29.52 o 
   1   5   0     3424.73     3166.80     36.03 o 
   2   5   0      453.62      410.20     11.78 o 
   3   5   0       76.39       59.36      4.69 o 
   4   5   0      970.84      973.26     18.35 o 
   5   5   0      153.28      180.07      7.88 o 
   6   5   0       24.63       25.07      6.41 o 
   7   5   0      852.19      859.69     26.18 o 
   8   5   0      221.81      274.09     33.06 o 
   9   5   0       57.53       61.40     29.52 o 
  10   5   0      141.43      126.89     31.56 o 
  11   5   0        5.58        0.39     30.46 o 
   0   6   0     4271.27     4184.34     74.28 o 
   1   6   0      120.64      146.60      5.82 o 
   2   6   0       31.52       19.42      4.04 o 
   3   6   0      679.70      684.33     12.55 o 
   4   6   0        8.53       10.86      4.21 o 
   5   6   0      131.63      154.15      8.51 o 
   6   6   0     1566.70     1510.93     43.92 o 
   7   6   0        4.53        8.49      8.49 o 
   8   6   0      492.33      520.12     19.33 o 
   9   6   0     1290.47     1233.31     71.95 o 
  10   6   0        7.01      -23.38     30.54 o 
   1   7   0     1496.20     1469.83     22.80 o 
   2   7   0     2085.12     1971.22     28.80 o 
   3   7   0       12.83        5.68      3.25 o 
   4   7   0        5.26        4.98      4.94 o 
   5   7   0       78.41       91.09      9.13 o 
   6   7   0      450.16      483.88     16.49 o 
   7   7   0       43.45       38.68     11.24 o 
   8   7   0        4.15       10.39     12.60 o 
   9   7   0        3.99        4.18     10.79 o 
  10   7   0      116.69      111.70     37.86 o 
   0   8   0    12571.05    12767.29    240.36 o 
   1   8   0      715.21      697.28     15.35 o 
   2   8   0        2.81        8.80      5.66 o 
   3   8   0        9.72       -3.72      5.36 o 
   4   8   0       28.10       31.46      5.01 o 
   5   8   0      682.11      669.22     25.23 o 
   6   8   0      423.77      416.40     16.28 o 
   7   8   0      598.95      635.18     29.26 o 
   8   8   0        2.38       10.62     20.70 o 
   9   8   0       75.43       87.92     19.13 o 
  10   8   0       65.83       30.15     37.39 o 
   1   9   0     1497.52     1444.11     26.28 o 
   2   9   0        0.26       11.38      6.60 o 
   3   9   0      347.54      358.86     12.18 o 
   4   9   0       23.70       24.32      7.30 o 
   5   9   0      198.66      217.07     12.42 o 
   6   9   0       19.14        5.24     11.10 o 
   7   9   0        3.74       -0.43     13.56 o 
   8   9   0       24.51        7.58     21.84 o 
   9   9   0       51.30       58.49     20.37 o 
  10   9   0      123.61      115.32     38.45 o 
   0  10   0     2482.97     2588.53     67.83 o 
   1  10   0      562.02      551.75     23.07 o 
   2  10   0      825.45      883.93     20.60 o 
   3  10   0       86.50      120.03      9.65 o 
   4  10   0     1623.73     1675.73     33.46 o 
   5  10   0     1533.10     1516.06     43.25 o 
   6  10   0      105.83      137.12     19.61 o 
   7  10   0       31.51       37.55     20.85 o 
   8  10   0       89.25       83.62     22.87 o 
   9  10   0       23.29       21.92     68.05 o 
   1  11   0       97.25       95.37      9.76 o 
   2  11   0     1390.91     1456.63     28.59 o 
   3  11   0     1002.68     1057.86     24.76 o 
   4  11   0        2.57        6.16      6.34 o 
   5  11   0       72.51       98.31     14.62 o 
   6  11   0       58.65       45.18     21.69 o 
   7  11   0       81.80       66.16     31.80 o 
   8  11   0       16.76       28.22     23.08 o 
   9  11   0        4.19       44.61     36.76 o 
   0  12   0       95.19       69.28     12.99 o 
   1  12   0     1086.08     1036.60     26.24 o 
   2  12   0       87.59      108.89     11.88 o 
   3  12   0        5.19        9.95      9.44 o 
   4  12   0       20.63        3.77     12.19 o 
   5  12   0      408.30      406.46     22.23 o 
   6  12   0       63.21       55.08     16.11 o 
   7  12   0      205.60      200.55     28.85 o 
   8  12   0      132.17      165.63     28.81 o 
   1  13   0        6.65       12.01     10.90 o 
   2  13   0       91.22      112.15     12.48 o 
   3  13   0       24.79       26.12     13.84 o 
   4  13   0       48.75       61.38     16.27 o 
   5  13   0      147.86      155.13     22.69 o 
   6  13   0        3.50       26.74     24.67 o 
   7  13   0        9.86       -1.19     25.39 o 
   8  13   0      109.56       86.78     35.89 o 
   0  14   0     1069.34      902.95     37.78 o 
   1  14   0      458.66      449.63     19.28 o 
   2  14   0      621.13      629.03     23.89 o 
   3  14   0        1.90       12.08     14.79 o 
   4  14   0        6.44       -0.02     15.43 o 
   5  14   0       13.11        0.51     20.39 o 
   6  14   0       27.67      -25.06     25.06 o 
   7  14   0        1.65       -1.27     25.95 o 
   1  15   0      107.98      105.09     13.35 o 
   2  15   0      242.37      235.05     28.92 o 
   3  15   0       32.06       54.67     20.13 o 
   4  15   0        2.85       22.74     23.89 o 
   5  15   0       36.10       24.63     27.39 o 
   6  15   0       43.81       37.59     43.77 o 
   0  16   0        2.71       32.63     43.73 o 
   1  16   0        0.62      -12.42     21.21 o 
   2  16   0        4.53        3.05     22.15 o 
   3  16   0       67.17       95.44     22.88 o 
   4  16   0       19.23      -19.30     22.46 o 
   5  16   0        1.40       -9.35     29.02 o 
   6  16   0        4.06       24.29     31.26 o 
   1  17   0        9.98       -6.50     22.01 o 
   2  17   0        3.85       -4.30     34.96 o 
   3  17   0        3.14       38.73     25.19 o 
   4  17   0       40.26       39.03     25.26 o 
   0  18   0        3.89       45.50     42.66 o 
   1  18   0       13.82       15.06     23.78 o 
   2  18   0        2.75      -20.63     27.28 o 
   3  18   0      136.22      118.64     34.75 o 
 -11   0   1       22.02       13.70     17.16 o 
  -9   0   1        7.41        4.38     10.58 o 
  -7   0   1       79.57       72.75      9.58 o 
  -5   0   1      307.58      288.37     13.48 o 
  -3   0   1     8838.15     8542.43    155.94 o 
  -1   0   1     1309.74     1090.76     44.64 o 
   1   0   1     1637.54     1601.63     30.41 o 
   3   0   1     9471.55     9710.49    250.89 o 
   5   0   1     3556.62     3712.50     98.43 o 
   7   0   1       88.44       84.39     10.38 o 
   9   0   1      158.50      172.89     14.79 o 
  11   0   1        1.44       26.92     17.00 o 
 -11   1   1       13.23       16.45     19.91 o 
 -10   1   1      190.59      196.39     23.46 o 
  -9   1   1        2.34        2.74      7.19 o 
  -8   1   1      137.76      148.59      8.72 o 
  -7   1   1      562.37      555.19     13.16 o 
  -6   1   1       94.85      111.69      5.14 o 
  -5   1   1      763.64      705.60     14.04 o 
  -4   1   1      181.02      226.27      4.85 o 
  -3   1   1       89.52       86.78      2.61 o 
  -2   1   1    11941.40    11840.19    120.31 o 
  -1   1   1      282.25      299.37      4.06 o 
   1   1   1     2888.71     2743.77     41.80 o 
   2   1   1    10339.92    10256.11    167.82 o 
   3   1   1        2.34       -0.52      2.16 o 
   4   1   1     2809.28     2846.59     53.77 o 
   5   1   1     1963.26     2017.83     39.30 o 
   6   1   1      573.48      590.01     15.03 o 
   7   1   1       98.68      109.22     12.88 o 
   8   1   1      986.24      950.09     22.80 o 
   9   1   1        2.89        2.89      7.44 o 
  10   1   1       14.22       28.26     20.07 o 
  11   1   1        3.91        1.10     20.78 o 
 -11   2   1        6.38       37.94     22.51 o 
 -10   2   1       10.11       17.71     20.86 o 
  -9   2   1      121.61      107.36     22.00 o 
  -8   2   1     2412.09     2424.85    110.12 o 
  -7   2   1      149.48      128.10     13.64 o 
  -6   2   1       84.37      116.46     12.21 o 
  -5   2   1      412.82      439.79     13.12 o 
  -4   2   1     1447.48     1483.46     25.61 o 
  -3   2   1     8963.64     8951.50    115.10 o 
  -2   2   1      309.73      277.41      4.49 o 
  -1   2   1      219.53      247.03      4.27 o 
   0   2   1      643.61      600.40      8.48 o 
   1   2   1       45.56       43.03      2.43 o 
   2   2   1      846.23      776.26     10.98 o 
   3   2   1     2972.57     2998.01     50.61 o 
   4   2   1      435.97      415.03     14.15 o 
   5   2   1      153.82      181.64      9.60 o 
   6   2   1      484.08      468.83     22.13 o 
   7   2   1      905.51      880.01     61.24 o 
   8   2   1     1532.87     1518.27     50.12 o 
   9   2   1       23.73       13.65     15.66 o 
  10   2   1      242.67      238.11     29.91 o 
  11   2   1        0.33      -10.31     22.91 o 
 -11   3   1        5.78      -19.21     25.35 o 
 -10   3   1        0.48      -10.47     23.30 o 
  -9   3   1      770.24      806.67     49.91 o 
  -8   3   1      357.34      376.81     27.90 o 
  -7   3   1       49.38       51.46     13.01 o 
  -6   3   1      755.71      796.96     28.52 o 
  -5   3   1     2997.10     2961.46     53.01 o 
  -4   3   1     1744.98     1729.00     27.00 o 
  -3   3   1      222.95      222.19      5.94 o 
  -2   3   1     5546.67     5084.02     56.96 o 
  -1   3   1    47862.50    46601.25    486.78 o 
   0   3   1      171.97      158.71      4.66 o 
   1   3   1       47.57       45.52      2.52 o 
   2   3   1      338.41      287.31      5.39 o 
   3   3   1       13.72       15.91      3.37 o 
   4   3   1     1911.43     2160.31     34.93 o 
   5   3   1     3476.74     3458.67     54.25 o 
   6   3   1      653.53      685.50     21.52 o 
   7   3   1       76.39       81.76     14.69 o 
   8   3   1        0.40       13.20     14.25 o 
   9   3   1       10.05       37.70     23.30 o 
  10   3   1       87.31       76.83     27.31 o 
  11   3   1       21.48       55.81     27.87 o 
 -11   4   1       18.45       21.33     29.12 o 
 -10   4   1      194.92      189.00     32.82 o 
  -9   4   1      351.50      375.55     36.52 o 
  -8   4   1      648.22      632.04     32.49 o 
  -7   4   1      517.77      547.07     28.34 o 
  -6   4   1      143.72      134.38      7.57 o 
  -5   4   1      240.76      207.25     11.53 o 
  -4   4   1     4292.03     4342.60     63.01 o 
  -3   4   1       23.54       21.64      3.26 o 
  -2   4   1     5014.44     4945.54     56.11 o 
  -1   4   1      258.59      211.49      7.28 o 
   0   4   1    39488.32    38310.89    419.41 o 
   1   4   1    19904.28    19432.03    203.15 o 
   2   4   1      245.30      261.75      6.76 o 
   3   4   1      176.48      212.77      6.11 o 
   4   4   1      453.44      402.55      9.96 o 
   5   4   1      130.30      117.60      6.42 o 
   6   4   1      279.59      278.97      9.16 o 
   7   4   1      346.86      342.94     22.74 o 
   8   4   1        0.16      -12.60     15.76 o 
   9   4   1      333.42      280.46     34.56 o 
  10   4   1       55.26       -0.31     27.94 o 
  11   4   1        0.09       11.34     27.87 o 
 -11   5   1      110.17      150.58     36.52 o 
 -10   5   1       20.71       -6.30     27.31 o 
  -9   5   1      256.73      267.79     35.89 o 
  -8   5   1       11.94        4.49      9.93 o 
  -7   5   1       86.39       85.19      8.25 o 
  -6   5   1      936.54      973.98     28.11 o 
  -5   5   1      900.78      881.07     18.78 o 
  -4   5   1       99.45       92.58      5.52 o 
  -3   5   1     1341.18     1404.11     19.70 o 
  -2   5   1      276.05      281.84      6.76 o 
  -1   5   1    14309.31    14559.44    161.94 o 
   0   5   1     2331.36     2443.96     28.50 o 
   1   5   1     3563.29     3273.91     38.23 o 
   2   5   1       61.63       43.05      5.66 o 
   3   5   1      297.83      274.13      7.62 o 
   4   5   1     1682.94     1780.27     31.30 o 
   5   5   1     1338.73     1409.45     25.87 o 
   6   5   1       28.83       38.55      6.09 o 
   7   5   1       13.76       16.05      5.14 o 
   8   5   1      285.66      272.36     35.03 o 
   9   5   1      106.31       61.08     30.07 o 
  10   5   1       33.20       34.32     30.31 o 
 -10   6   1      143.93       86.04     33.30 o 
  -9   6   1        3.27        5.12     29.99 o 
  -8   6   1       24.27        3.11     15.69 o 
  -7   6   1      188.17      155.66     15.04 o 
  -6   6   1       79.66       76.60      8.47 o 
  -5   6   1       56.66       43.58      7.00 o 
  -4   6   1     4161.78     4286.75     58.93 o 
  -3   6   1     3744.28     3844.64     53.21 o 
  -2   6   1      836.55      744.88     13.15 o 
  -1   6   1     4578.07     4821.36     56.42 o 
   0   6   1      137.39       93.86      4.97 o 
   1   6   1     4258.60     4639.86     59.76 o 
   2   6   1      681.02      730.67     15.07 o 
   3   6   1       93.03       85.46      5.64 o 
   4   6   1     3107.08     3174.45     48.14 o 
   5   6   1       15.47        7.25      6.21 o 
   6   6   1      430.45      411.23     12.86 o 
   7   6   1       68.58       74.45      8.55 o 
   8   6   1       67.41       84.64     30.60 o 
   9   6   1       27.98       47.31     30.86 o 
  10   6   1       95.94       98.16     35.34 o 
 -10   7   1        7.85      -21.57     32.27 o 
  -9   7   1      134.75      167.49     14.12 o 
  -8   7   1      396.19      370.02     18.14 o 
  -7   7   1       60.08       74.06     12.09 o 
  -6   7   1       63.56       68.52      9.21 o 
  -5   7   1      337.02      360.89     11.00 o 
  -4   7   1     1661.60     1461.35     24.22 o 
  -3   7   1     1913.43     2066.03     29.88 o 
  -2   7   1     2448.84     2459.78     34.85 o 
  -1   7   1      505.00      554.46     12.47 o 
   0   7   1     5138.39     5226.94     64.25 o 
   1   7   1      346.32      352.62      9.48 o 
   2   7   1      668.75      612.34     12.75 o 
   3   7   1      104.81      142.52      7.53 o 
   4   7   1     1513.20     1507.36     24.57 o 
   5   7   1      182.32      205.23     10.16 o 
   6   7   1       48.55       45.29      8.06 o 
   7   7   1       50.99       46.61     11.58 o 
   8   7   1       25.67       24.06     11.23 o 
   9   7   1       92.59       70.60     11.51 o 
  10   7   1        5.09       34.01     35.34 o 
 -10   8   1        2.78       -2.48     16.28 o 
  -9   8   1       13.40        4.01     17.21 o 
  -8   8   1       12.48        2.38     13.18 o 
  -7   8   1       50.65       52.23     13.19 o 
  -6   8   1       60.47       91.94     10.79 o 
  -5   8   1       68.61       84.85      8.28 o 
  -4   8   1      205.83      218.60     13.03 o 
  -3   8   1     3234.73     3266.84     50.46 o 
  -2   8   1      185.98      206.29      8.94 o 
  -1   8   1      248.62      289.21      9.68 o 
   0   8   1      576.78      670.11     14.03 o 
   1   8   1     5874.91     6123.92     79.34 o 
   2   8   1     1740.30     1699.09     26.21 o 
   3   8   1     1660.51     1592.21     25.96 o 
   4   8   1       23.04       31.00      5.59 o 
   5   8   1        7.18        2.13      7.64 o 
   6   8   1       41.50       38.17     13.82 o 
   7   8   1      208.01      228.93     16.73 o 
   8   8   1        3.01       -0.70     12.73 o 
   9   8   1        6.64       -2.93     16.83 o 
  10   8   1       33.47       54.39     39.44 o 
 -10   9   1       82.32       68.09     21.13 o 
  -9   9   1       70.79       87.99     21.41 o 
  -8   9   1      222.72      191.22     23.89 o 
  -7   9   1     1114.45     1109.16     36.39 o 
  -6   9   1       23.31       29.45     11.54 o 
  -5   9   1      185.82      164.07      9.45 o 
  -4   9   1        8.50        6.86      7.24 o 
  -3   9   1      175.30      181.26      9.86 o 
  -2   9   1      408.63      347.23     11.91 o 
  -1   9   1      351.47      363.40     11.27 o 
   0   9   1     1898.33     2054.17     33.07 o 
   1   9   1     2397.77     2459.99     35.93 o 
   2   9   1       10.50       13.34      6.33 o 
   3   9   1        7.27       13.38      6.16 o 
   4   9   1     1808.33     1812.89     34.87 o 
   5   9   1       16.80       13.67      9.61 o 
   6   9   1      226.65      254.43     25.62 o 
   7   9   1       92.49       94.62     25.77 o 
   8   9   1      164.55      166.39     23.24 o 
   9   9   1       29.99       55.34     20.47 o 
  -9  10   1      220.87      224.74     27.29 o 
  -8  10   1       37.85        4.68     20.77 o 
  -7  10   1      525.36      464.22     31.69 o 
  -6  10   1       38.09       39.65     12.46 o 
  -5  10   1        3.83       -2.23      6.38 o 
  -4  10   1       49.26       24.05     10.91 o 
  -3  10   1      109.03      130.52      9.72 o 
  -2  10   1        2.21        3.10      7.77 o 
  -1  10   1      838.39      799.65     24.91 o 
   0  10   1     1304.61     1306.94     26.53 o 
   1  10   1       66.27       53.03      7.97 o 
   2  10   1        1.31        4.70      7.15 o 
   3  10   1        3.51       10.07      7.42 o 
   4  10   1       47.49       57.67      8.80 o 
   5  10   1       11.84       12.13      8.44 o 
   6  10   1      702.87      726.18     38.23 o 
   7  10   1      138.95      163.29     27.98 o 
   8  10   1      162.29      211.39     26.08 o 
   9  10   1      300.25      271.67     28.80 o 
  -9  11   1       14.04       38.08     37.67 o 
  -8  11   1      125.02      116.74     25.44 o 
  -7  11   1       50.36       25.32     22.90 o 
  -6  11   1      669.38      702.86     40.98 o 
  -5  11   1      700.20      730.87     29.38 o 
  -4  11   1        0.03       -5.76      8.44 o 
  -3  11   1      155.66      147.72     10.96 o 
  -2  11   1      431.85      474.96     18.24 o 
  -1  11   1      153.47      145.41     10.92 o 
   0  11   1      420.09      468.67     17.48 o 
   1  11   1        6.97        3.19      8.14 o 
   2  11   1        1.30       -2.58      7.65 o 
   3  11   1      289.58      319.65     16.53 o 
   4  11   1      229.39      276.96     14.28 o 
   5  11   1       18.08       11.98     12.63 o 
   6  11   1      755.44      751.14     49.59 o 
   7  11   1        9.99       -8.17     21.90 o 
   8  11   1       11.11       10.32     22.82 o 
   9  11   1        9.21       -2.95     25.39 o 
  -8  12   1       67.35       75.67     26.61 o 
  -7  12   1      190.88      171.49     28.84 o 
  -6  12   1      333.30      348.73     32.94 o 
  -5  12   1       68.96       83.21     14.22 o 
  -4  12   1        0.64        1.52     12.07 o 
  -3  12   1      138.46      113.03     11.22 o 
  -2  12   1     1650.92     1610.22     34.59 o 
  -1  12   1        0.24        3.23      9.81 o 
   0  12   1       55.78       92.00     13.53 o 
   1  12   1      565.99      595.09     24.18 o 
   2  12   1        4.76       13.59     10.00 o 
   3  12   1      192.05      145.47     18.93 o 
   4  12   1        2.98       14.48     12.88 o 
   5  12   1        5.46       -8.22     16.42 o 
   6  12   1       50.19       45.60     23.68 o 
   7  12   1        0.42      -21.43     21.43 o 
   8  12   1      138.89      193.00     68.05 o 
  -8  13   1        3.71       -1.46     25.66 o 
  -7  13   1        0.30        2.51     25.07 o 
  -6  13   1     1039.69     1077.48     53.62 o 
  -5  13   1      282.33      239.97     20.89 o 
  -4  13   1      466.58      479.63     32.64 o 
  -3  13   1      885.97      862.41     25.26 o 
  -2  13   1      212.12      176.70     14.05 o 
  -1  13   1        4.76       10.09      9.51 o 
   0  13   1      260.51      255.75     13.06 o 
   1  13   1      299.31      290.32     14.98 o 
   2  13   1      694.88      711.02     22.00 o 
   3  13   1       21.90       15.08     12.70 o 
   4  13   1       95.18       87.96     19.91 o 
   5  13   1      198.87      220.10     34.88 o 
   6  13   1      124.87      150.85     28.75 o 
   7  13   1       59.81       32.98     25.67 o 
   8  13   1       16.69       15.36     27.98 o 
  -7  14   1        1.29       -7.25     26.47 o 
  -6  14   1       39.87       26.04     45.38 o 
  -5  14   1       84.85       74.74     20.43 o 
  -4  14   1      111.54      109.48     18.67 o 
  -3  14   1       26.09       29.75     15.28 o 
  -2  14   1      936.73      902.17     30.90 o 
  -1  14   1      408.27      442.54     16.54 o 
   0  14   1        5.28        5.39     12.17 o 
   1  14   1      244.02      254.86     15.44 o 
   2  14   1      639.66      603.71     22.43 o 
   3  14   1      138.36      120.54     21.50 o 
   4  14   1        5.14       26.15     19.52 o 
   5  14   1       14.61       23.71     24.99 o 
   6  14   1        0.98      -18.39     38.14 o 
   7  14   1        6.54        2.05     29.87 o 
  -7  15   1        7.76      -11.15     29.84 o 
  -6  15   1       28.47      -12.80     28.36 o 
  -5  15   1      122.41      141.98     24.51 o 
  -4  15   1       85.27       62.63     18.25 o 
  -3  15   1      375.28      382.67     23.81 o 
  -2  15   1      309.80      255.20     21.41 o 
  -1  15   1       41.10       48.36     14.51 o 
   0  15   1        0.10       -7.76     11.20 o 
   1  15   1       48.25       59.25     13.80 o 
   2  15   1       55.25       58.60     16.07 o 
   3  15   1       96.46       72.58     21.99 o 
   4  15   1      167.37      154.09     24.21 o 
   5  15   1       13.64       30.35     28.61 o 
   6  15   1        2.66       14.40     27.24 o 
  -6  16   1        9.89       -6.98     28.86 o 
  -5  16   1       12.93        3.59     24.30 o 
  -4  16   1       11.95        5.63     18.87 o 
  -3  16   1       68.73       69.38     19.75 o 
  -2  16   1        7.48        2.91     16.86 o 
  -1  16   1       36.37       14.82     21.63 o 
   0  16   1       45.13       54.19     15.53 o 
   1  16   1       39.22       46.44     21.72 o 
   2  16   1       17.77        1.21     21.37 o 
   3  16   1        3.90      -20.47     20.47 o 
   4  16   1        3.74       -2.31     26.45 o 
   5  16   1        3.14       -5.72     27.52 o 
  -5  17   1        6.49       10.97     45.22 o 
  -4  17   1       13.14       -9.70     23.37 o 
  -3  17   1      229.68      248.57     30.12 o 
  -2  17   1      124.74      107.24     26.40 o 
  -1  17   1      256.64      224.10     29.06 o 
   0  17   1        9.60        2.41     21.60 o 
   1  17   1       55.19       52.65     24.03 o 
   2  17   1        7.46       11.90     22.90 o 
   3  17   1        0.65       10.18     28.66 o 
   4  17   1       66.06       79.67     33.42 o 
  -3  18   1       41.61       45.24     27.28 o 
  -2  18   1       36.25       34.52     24.97 o 
  -1  18   1        0.49       34.06     46.56 o 
   0  18   1       22.84        2.51     31.00 o 
   1  18   1        8.83       -4.02     24.00 o 
   2  18   1        0.06       -9.81     22.95 o 
   3  18   1       68.00       39.76     30.36 o 
 -10   0   2      441.44      432.77     22.96 o 
  -8   0   2      824.13      896.69     31.60 o 
  -6   0   2      345.89      300.06     14.71 o 
  -4   0   2     2964.14     2850.81     44.35 o 
  -2   0   2    28853.51    29077.92    431.57 o 
   0   0   2     9055.95     8961.29    164.31 o 
   2   0   2     4244.69     4460.17     82.81 o 
   4   0   2     1960.52     1910.07     76.94 o 
   6   0   2     1592.84     1695.58     49.59 o 
   8   0   2        1.38        1.69     11.13 o 
  10   0   2      229.92      213.95     24.48 o 
 -11   1   2      131.79      142.93     29.95 o 
 -10   1   2       57.81       68.42     12.57 o 
  -9   1   2      454.16      438.15     15.79 o 
  -8   1   2        9.32       12.52      7.40 o 
  -7   1   2      885.27      865.20     29.89 o 
  -6   1   2       58.56       60.86      5.25 o 
  -5   1   2     5902.61     6143.87     86.97 o 
  -4   1   2     4417.23     4514.49     53.53 o 
  -3   1   2     3199.27     3308.45     33.31 o 
  -2   1   2     3169.03     3094.99     33.54 o 
  -1   1   2     9992.70     9795.66    102.87 o 
   0   1   2       27.82        8.07      1.89 o 
   1   1   2     9339.04     8790.53    113.74 o 
   2   1   2     3543.92     3509.49     49.67 o 
   3   1   2      179.96      142.43      4.05 o 
   4   1   2     3863.22     4272.18     71.54 o 
   5   1   2      392.87      363.18     11.59 o 
   6   1   2      634.47      632.96     16.86 o 
   7   1   2      136.16      137.10      8.23 o 
   8   1   2       75.29       79.59      9.61 o 
   9   1   2      109.86      109.61     10.04 o 
  10   1   2        6.08        0.44     11.79 o 
  11   1   2       37.05       85.41     24.72 o 
 -11   2   2       58.06       72.73     24.56 o 
 -10   2   2        2.61       -8.42     20.62 o 
  -9   2   2      438.16      473.26     15.75 o 
  -8   2   2      106.92       86.19     15.72 o 
  -7   2   2      411.32      386.87     12.95 o 
  -6   2   2        9.54       21.25      5.71 o 
  -5   2   2       19.75       20.37      4.19 o 
  -4   2   2     2035.09     2079.58     27.99 o 
  -3   2   2     3525.63     3506.16     36.85 o 
  -2   2   2     1845.37     1846.17     20.98 o 
  -1   2   2     8695.28     8479.82     89.42 o 
   0   2   2      804.51      771.42     10.90 o 
   1   2   2      951.87      998.26     13.52 o 
   2   2   2      185.67      140.89      4.19 o 
   3   2   2     7349.87     7566.84    124.56 o 
   4   2   2     2427.98     2446.72     42.80 o 
   5   2   2      267.95      291.05      9.18 o 
   6   2   2     1122.42     1119.68     25.20 o 
   7   2   2     3761.26     3694.31     71.39 o 
   8   2   2       28.53       36.92      7.35 o 
   9   2   2      251.99      228.55     16.00 o 
  10   2   2       44.18       23.69     24.48 o 
  11   2   2        0.48      -17.32     25.35 o 
 -11   3   2      115.77       98.24     28.34 o 
 -10   3   2       21.10       35.50     24.09 o 
  -9   3   2       75.78       71.63     24.56 o 
  -8   3   2      870.81      798.87     22.05 o 
  -7   3   2      263.64      272.37     11.45 o 
  -6   3   2       86.47       67.88      6.02 o 
  -5   3   2       79.38       92.31      5.96 o 
  -4   3   2     2582.97     2592.19     34.48 o 
  -3   3   2     2248.60     2246.64     25.73 o 
  -2   3   2     8777.39     8560.09     90.32 o 
  -1   3   2     1648.21     1782.41     20.67 o 
   0   3   2     8591.83     8848.49    103.93 o 
   1   3   2     1344.90     1301.98     17.52 o 
   2   3   2     8109.80     8143.95    114.36 o 
   3   3   2      311.22      279.84     10.10 o 
   4   3   2      462.18      398.91     11.00 o 
   5   3   2       81.30       54.47      5.71 o 
   6   3   2      415.11      438.78     17.99 o 
   7   3   2       31.83       39.12      7.40 o 
   8   3   2        8.00       13.31     10.81 o 
   9   3   2      455.30      475.68     39.12 o 
  10   3   2       57.18       69.98     28.73 o 
 -11   4   2        1.17       16.45     27.79 o 
 -10   4   2       22.82       42.35     27.71 o 
  -9   4   2        6.97        3.94     23.85 o 
  -8   4   2        6.48        2.08      9.31 o 
  -7   4   2      209.77      237.30      9.56 o 
  -6   4   2      180.96      186.15      9.30 o 
  -5   4   2       40.14       64.95      6.16 o 
  -4   4   2       47.39       51.70      4.36 o 
  -3   4   2     3177.57     2991.39     33.91 o 
  -2   4   2      197.68      213.88      6.85 o 
  -1   4   2      478.68      464.03      8.37 o 
   0   4   2      935.55     1118.44     15.25 o 
   1   4   2     1142.85     1140.76     17.98 o 
   2   4   2     1845.79     1964.73     30.36 o 
   3   4   2     9281.04     9534.06    124.20 o 
   4   4   2      719.84      637.98     14.63 o 
   5   4   2      249.73      251.54     15.56 o 
   6   4   2        3.31        3.81      4.81 o 
   7   4   2     1340.98     1348.00     27.44 o 
   8   4   2      133.43      115.86      9.85 o 
   9   4   2       62.85       60.53     30.07 o 
  10   4   2        3.71       -8.82     27.79 o 
 -11   5   2        1.10       33.77     30.54 o 
 -10   5   2      101.09      108.63     30.86 o 
  -9   5   2       83.40      100.17     24.52 o 
  -8   5   2        2.13        5.20      9.32 o 
  -7   5   2      519.92      477.86     16.05 o 
  -6   5   2      174.26      197.19      9.94 o 
  -5   5   2      422.28      428.59     11.66 o 
  -4   5   2       40.95       34.22      6.64 o 
  -3   5   2     1196.43     1115.69     18.09 o 
  -2   5   2     1299.29     1130.11     17.91 o 
  -1   5   2      616.32      613.35     11.75 o 
   0   5   2     3183.45     3243.72     40.83 o 
   1   5   2      940.72     1055.20     15.57 o 
   2   5   2    10661.59    10548.22    146.57 o 
   3   5   2       13.49        1.80      4.00 o 
   4   5   2     1313.77     1301.08     22.17 o 
   5   5   2       11.79       19.47      6.00 o 
   6   5   2      409.89      399.53     12.35 o 
   7   5   2     1211.27     1216.95     28.38 o 
   8   5   2       44.58       46.20      9.56 o 
   9   5   2       51.46       33.77     29.28 o 
  10   5   2       40.33       80.29     34.63 o 
 -11   6   2        2.23      -16.22     31.80 o 
 -10   6   2       38.34       22.83     31.56 o 
  -9   6   2        0.57       -2.73     10.44 o 
  -8   6   2      490.26      465.68     23.14 o 
  -7   6   2        4.62       -0.17      7.89 o 
  -6   6   2      407.56      363.75     13.14 o 
  -5   6   2      187.73      191.95     10.71 o 
  -4   6   2      134.18      134.96      6.61 o 
  -3   6   2     2531.38     2536.53     33.45 o 
  -2   6   2      621.47      577.27     11.72 o 
  -1   6   2     1547.33     1756.27     27.53 o 
   0   6   2     2385.05     2556.86     37.67 o 
   1   6   2       27.20       15.45      4.15 o 
   2   6   2     1462.06     1385.12     22.71 o 
   3   6   2       43.97       20.47      3.92 o 
   4   6   2       79.44       75.74      6.04 o 
   5   6   2        6.18        4.71      6.52 o 
   6   6   2      876.23      917.58     20.57 o 
   7   6   2      718.43      768.18     25.69 o 
   8   6   2        0.77       19.21     10.43 o 
   9   6   2      108.93      123.85     21.21 o 
  10   6   2       56.61       33.14     34.24 o 
 -10   7   2        0.32        1.99     14.78 o 
  -9   7   2      108.84       85.53     13.40 o 
  -8   7   2       78.27       74.46     13.30 o 
  -7   7   2       74.64       58.65     12.44 o 
  -6   7   2      264.16      272.04     12.41 o 
  -5   7   2       62.06       68.67      8.27 o 
  -4   7   2       78.90       77.78      8.54 o 
  -3   7   2      647.19      747.59     14.43 o 
  -2   7   2      302.14      286.20      9.16 o 
  -1   7   2     2685.50     2619.10     48.25 o 
   0   7   2        4.30        4.94      5.34 o 
   1   7   2     3130.47     3426.06     52.98 o 
   2   7   2       94.73       87.46      6.28 o 
   3   7   2      119.10      117.09      6.87 o 
   4   7   2      251.87      256.28      9.47 o 
   5   7   2     1373.78     1354.38     27.58 o 
   6   7   2      592.96      650.87     17.91 o 
   7   7   2      682.98      708.93     25.80 o 
   8   7   2       14.91       -6.58     11.64 o 
   9   7   2       32.70       20.59     16.14 o 
  10   7   2       20.61       29.28     36.68 o 
 -10   8   2       55.74       92.33     19.68 o 
  -9   8   2      149.28      131.87     20.89 o 
  -8   8   2       74.48       82.97     15.42 o 
  -7   8   2      986.35     1018.72     33.86 o 
  -6   8   2      351.37      330.23     14.09 o 
  -5   8   2        7.46        4.43      6.28 o 
  -4   8   2      142.97      165.35      9.01 o 
  -3   8   2      427.02      463.52     12.81 o 
  -2   8   2     5331.90     5458.23     71.91 o 
  -1   8   2     1465.09     1652.42     28.22 o 
   0   8   2      110.30       68.36      5.65 o 
   1   8   2     1852.82     1982.53     32.20 o 
   2   8   2      567.60      598.79     14.11 o 
   3   8   2        3.61       10.17      5.57 o 
   4   8   2      244.69      243.31     10.33 o 
   5   8   2      368.92      369.22     15.71 o 
   6   8   2      702.42      735.09     21.70 o 
   7   8   2       57.19       55.78     13.98 o 
   8   8   2       10.85       -1.42     17.46 o 
   9   8   2       14.14       23.46     18.83 o 
  10   8   2       76.52      117.99     43.06 o 
 -10   9   2        0.38        1.09     19.44 o 
  -9   9   2        9.79        2.29     19.43 o 
  -8   9   2       47.98       45.88     19.71 o 
  -7   9   2       30.49       20.20     14.30 o 
  -6   9   2      718.90      794.86     20.66 o 
  -5   9   2      542.14      610.77     28.40 o 
  -4   9   2      530.21      528.53     16.57 o 
  -3   9   2      128.86      166.64      9.57 o 
  -2   9   2      556.71      553.75     14.07 o 
  -1   9   2      126.20      132.46      9.11 o 
   0   9   2      410.62      397.29     11.50 o 
   1   9   2     2634.36     2775.50     44.44 o 
   2   9   2       36.71       40.68      8.51 o 
   3   9   2     1337.36     1402.84     24.87 o 
   4   9   2       21.27       12.10      7.16 o 
   5   9   2       61.16       85.54     11.26 o 
   6   9   2      281.26      312.62     29.30 o 
   7   9   2       23.24       37.55     19.52 o 
   8   9   2      382.43      351.25     28.17 o 
   9   9   2      244.24      241.85     26.36 o 
  -9  10   2       26.12        4.83     21.62 o 
  -8  10   2      445.25      425.10     32.00 o 
  -7  10   2        0.97       33.58     29.75 o 
  -6  10   2     1467.65     1490.52     35.34 o 
  -5  10   2      135.09      142.31     12.08 o 
  -4  10   2      507.98      522.52     24.95 o 
  -3  10   2      160.00      165.08     10.70 o 
  -2  10   2      812.25      818.49     19.01 o 
  -1  10   2     1491.18     1417.68     26.51 o 
   0  10   2      403.97      435.82     15.65 o 
   1  10   2      112.12      129.50      8.75 o 
   2  10   2      128.86      116.68      9.91 o 
   3  10   2      631.44      594.56     20.66 o 
   4  10   2       17.99       14.02      8.12 o 
   5  10   2      138.52      142.01     16.00 o 
   6  10   2      573.92      618.29     35.63 o 
   7  10   2       32.44       20.30     20.96 o 
   8  10   2       87.67       98.83     47.82 o 
   9  10   2       10.81       23.10     22.77 o 
  -9  11   2        9.05        4.87     24.14 o 
  -8  11   2      202.54      223.35     28.80 o 
  -7  11   2      559.61      591.56     37.04 o 
  -6  11   2        3.85       -4.10     13.10 o 
  -5  11   2        3.28        9.97     11.82 o 
  -4  11   2      122.19      105.09     10.63 o 
  -3  11   2        4.83        2.91      8.77 o 
  -2  11   2      708.01      755.66     20.81 o 
  -1  11   2       17.75        6.34      7.05 o 
   0  11   2       34.01       18.06      7.31 o 
   1  11   2     1403.55     1255.46     25.87 o 
   2  11   2      802.75      818.82     21.16 o 
   3  11   2      309.68      303.74     13.60 o 
   4  11   2      217.51      211.45     17.83 o 
   5  11   2      747.33      590.91     35.32 o 
   6  11   2       81.13       89.86     23.10 o 
   7  11   2        0.91      -11.36     22.06 o 
   8  11   2       89.16       87.49     34.83 o 
  -8  12   2      437.87      453.16     36.63 o 
  -7  12   2      194.82      196.85     28.07 o 
  -6  12   2        1.63       11.62     18.03 o 
  -5  12   2       68.33       57.07     15.82 o 
  -4  12   2      181.70      213.06     16.39 o 
  -3  12   2      594.73      620.29     20.55 o 
  -2  12   2       61.18       60.34     11.46 o 
  -1  12   2       37.94       38.08      8.39 o 
   0  12   2       14.56        3.86      8.26 o 
   1  12   2      496.91      420.42     15.26 o 
   2  12   2      562.27      587.07     20.40 o 
   3  12   2     1605.34     1625.93     44.80 o 
   4  12   2      651.57      677.90     29.41 o 
   5  12   2        7.04        4.76     17.50 o 
   6  12   2      179.88      201.66     37.78 o 
   7  12   2      255.13      274.15     31.76 o 
   8  12   2      107.19      144.81     41.21 o 
  -8  13   2        0.89      -12.73     25.09 o 
  -7  13   2       36.33       35.65     26.62 o 
  -6  13   2       40.64        7.09     20.59 o 
  -5  13   2      353.49      317.47     22.51 o 
  -4  13   2        8.97       -3.30     15.28 o 
  -3  13   2      102.97      118.56     13.20 o 
  -2  13   2        7.54       13.38     11.55 o 
  -1  13   2        4.21        0.55      8.62 o 
   0  13   2      434.92      438.03     17.61 o 
   1  13   2        0.88        9.62     11.86 o 
   2  13   2       76.31       94.87     13.29 o 
   3  13   2       65.15       92.17     24.71 o 
   4  13   2      267.91      220.82     20.60 o 
   5  13   2      235.81      189.57     28.86 o 
   6  13   2       27.97       33.34     25.21 o 
   7  13   2       43.67       46.35     27.95 o 
  -7  14   2       69.35       80.67     35.66 o 
  -6  14   2      166.14      149.19     24.69 o 
  -5  14   2        1.46       -1.91     17.46 o 
  -4  14   2        6.38       22.70     17.18 o 
  -3  14   2       62.34       75.48     20.88 o 
  -2  14   2       32.10       24.56     13.97 o 
  -1  14   2        0.17        0.45     12.12 o 
   0  14   2       90.47      110.63     17.66 o 
   1  14   2       30.77       53.29     13.75 o 
   2  14   2      355.63      340.42     24.13 o 
   3  14   2        1.24       19.64     17.29 o 
   4  14   2      109.80       71.35     25.72 o 
   5  14   2       47.04       61.08     26.50 o 
   6  14   2       62.80       42.46     33.26 o 
   7  14   2       42.06       62.97     31.12 o 
  -7  15   2        8.13      -10.73     29.18 o 
  -6  15   2       33.64      -20.27     23.02 o 
  -5  15   2       27.73       15.20     20.99 o 
  -4  15   2        3.72      -12.36     17.48 o 
  -3  15   2      280.82      265.85     22.72 o 
  -2  15   2       27.38       14.50     21.33 o 
  -1  15   2      110.72      127.71     16.36 o 
   0  15   2      169.46      154.85     16.91 o 
   1  15   2       11.86       10.38     16.92 o 
   2  15   2       58.47       12.70     20.77 o 
   3  15   2        5.88       17.74     21.41 o 
   4  15   2        0.61      -29.89     29.89 o 
   5  15   2        6.18       -4.63     26.49 o 
   6  15   2       36.20       18.62     28.93 o 
  -6  16   2        0.20       32.54     24.89 o 
  -5  16   2      102.87       97.75     25.37 o 
  -4  16   2        0.68       -5.87     18.61 o 
  -3  16   2        0.00      -17.52     17.52 o 
  -2  16   2       13.99        4.34     18.09 o 
  -1  16   2       63.09       41.52     17.54 o 
   0  16   2       22.05       37.74     15.72 o 
   1  16   2        0.93       -4.02     29.78 o 
   2  16   2      182.03      180.98     27.17 o 
   3  16   2       69.73       98.74     25.26 o 
   4  16   2       20.09       20.60     24.08 o 
   5  16   2       18.64      -28.64     28.64 o 
  -5  17   2       19.03       12.60     59.39 o 
  -4  17   2       11.28      -10.65     23.14 o 
  -3  17   2        2.21      -19.04     19.04 o 
  -2  17   2      119.52      129.16     22.23 o 
  -1  17   2        0.87      -14.86     17.15 o 
   0  17   2        1.31       -3.19     16.94 o 
   1  17   2        4.37      -20.38     21.25 o 
   2  17   2       47.43       91.35     26.12 o 
   3  17   2       11.79      -10.07     23.17 o 
   4  17   2        1.76       -0.35     30.72 o 
  -3  18   2        5.93       -8.01     32.52 o 
  -2  18   2        0.42      -14.25     24.37 o 
  -1  18   2        0.21       46.56     32.48 o 
   0  18   2        0.46       -0.30     30.13 o 
   1  18   2        1.21        1.67     24.23 o 
   2  18   2       12.07      -24.13     24.13 o 
 -11   0   3        0.72       17.08     19.44 o 
  -9   0   3      411.93      361.31     20.78 o 
  -7   0   3      497.18      490.65     23.14 o 
  -5   0   3      911.52      844.13     16.51 o 
  -3   0   3       48.75       55.76      5.09 o 
  -1   0   3    15791.38    15935.49    290.14 o 
   1   0   3       57.40       69.30      4.78 o 
   3   0   3    24691.59    24888.66    638.12 o 
   5   0   3      291.37      277.06     15.41 o 
   7   0   3     1266.65     1241.22     73.44 o 
   9   0   3        4.58       -1.42     19.52 o 
 -11   1   3        4.09       12.31     19.21 o 
 -10   1   3        5.86        8.94     11.05 o 
  -9   1   3      430.23      441.86     16.74 o 
  -8   1   3       17.29        8.07      8.02 o 
  -7   1   3        0.58        9.32      7.04 o 
  -6   1   3      366.77      407.20     13.88 o 
  -5   1   3      412.73      432.08      9.66 o 
  -4   1   3       87.55      115.59      7.09 o 
  -3   1   3     1076.28     1093.54     14.06 o 
  -2   1   3    78184.22    76227.01    751.48 o 
  -1   1   3     3203.75     3247.01     43.77 o 
   0   1   3     3983.44     4076.18     54.29 o 
   1   1   3     6640.55     6744.83     88.20 o 
   2   1   3    10344.23    10149.33    140.71 o 
   3   1   3      833.66      850.45     15.83 o 
   4   1   3     2305.37     2518.54     46.00 o 
   5   1   3      704.57      729.03     16.44 o 
   6   1   3      494.56      481.62     15.89 o 
   7   1   3       92.00      121.45      9.92 o 
   8   1   3        3.46        1.04      8.66 o 
   9   1   3        4.57        2.33     10.86 o 
  10   1   3        7.14       -8.58     17.44 o 
 -11   2   3        0.01       -9.06     36.84 o 
 -10   2   3      114.84      106.93     12.28 o 
  -9   2   3       21.13       35.04     10.28 o 
  -8   2   3      871.60      806.70     22.11 o 
  -7   2   3      689.34      742.32     20.31 o 
  -6   2   3       13.59        8.99      5.28 o 
  -5   2   3      924.67     1003.23     18.26 o 
  -4   2   3        3.23        2.34      3.19 o 
  -3   2   3     1719.94     1663.03     20.89 o 
  -2   2   3     1760.37     1730.57     20.28 o 
  -1   2   3      204.41      238.15      5.27 o 
   0   2   3     1246.70     1312.19     18.55 o 
   1   2   3     3159.41     3077.40     39.58 o 
   2   2   3       16.06        6.83      2.35 o 
   3   2   3     1475.20     1337.43     23.28 o 
   4   2   3     1419.64     1483.92     31.59 o 
   5   2   3      847.83      883.30     17.97 o 
   6   2   3      923.09      897.12     22.90 o 
   7   2   3      710.38      692.24     20.14 o 
   8   2   3      103.82       93.62     10.25 o 
   9   2   3       90.18       91.31     12.06 o 
  10   2   3       43.29       47.72     14.47 o 
 -11   3   3        2.65      -21.57     25.50 o 
 -10   3   3       18.95       25.86     10.52 o 
  -9   3   3        3.92       -1.59     15.15 o 
  -8   3   3       46.28       60.29      8.98 o 
  -7   3   3      449.20      427.91     15.14 o 
  -6   3   3       45.78       44.00      9.01 o 
  -5   3   3      305.71      304.34     11.30 o 
  -4   3   3     4507.16     4757.72     54.81 o 
  -3   3   3      695.04      704.93     11.87 o 
  -2   3   3      509.48      473.58      7.98 o 
  -1   3   3     4190.56     4022.05     46.33 o 
   0   3   3        8.75        9.40      2.79 o 
   1   3   3     3897.84     3839.06     49.22 o 
   2   3   3       77.19       38.73      4.90 o 
   3   3   3     2709.12     3118.59     46.21 o 
   4   3   3      859.71      996.29     18.41 o 
   5   3   3     6813.84     7061.78    131.97 o 
   6   3   3       36.94       39.96      6.46 o 
   7   3   3       86.83       97.74      8.79 o 
   8   3   3       80.70       77.28     10.83 o 
   9   3   3       22.97       12.14     10.50 o 
  10   3   3       17.97       37.70     29.20 o 
 -11   4   3       12.33       11.89     28.26 o 
 -10   4   3      407.69      355.30     17.01 o 
  -9   4   3       38.75       25.49     10.95 o 
  -8   4   3        0.47       -7.37      8.79 o 
  -7   4   3      583.84      638.11     23.06 o 
  -6   4   3      877.30      852.35     19.09 o 
  -5   4   3      431.93      466.89     10.95 o 
  -4   4   3       54.24       65.34      6.68 o 
  -3   4   3        0.21        1.36      3.41 o 
  -2   4   3     2636.43     2682.54     33.91 o 
  -1   4   3       72.02       42.62      3.23 o 
   0   4   3     4723.35     4728.56     64.49 o 
   1   4   3       58.66       43.60      4.76 o 
   2   4   3       94.63       86.50      5.15 o 
   3   4   3        8.49        5.16      4.30 o 
   4   4   3     3590.32     3555.33     52.76 o 
   5   4   3      312.84      329.15     10.69 o 
   6   4   3     1807.23     1820.18     35.14 o 
   7   4   3       26.41       33.12      7.49 o 
   8   4   3     1431.07     1323.26     35.82 o 
   9   4   3       38.75       39.46     12.34 o 
  10   4   3        0.62       26.61     31.41 o 
 -11   5   3      133.74      204.66     38.26 o 
 -10   5   3       20.43       13.06     13.86 o 
  -9   5   3       48.03       42.67     11.44 o 
  -8   5   3      241.83      272.25     12.94 o 
  -7   5   3        1.23       -1.41      7.33 o 
  -6   5   3      210.72      231.54     13.07 o 
  -5   5   3     4194.49     4428.08     57.72 o 
  -4   5   3     2721.05     2604.03     39.15 o 
  -3   5   3       36.49       34.15      4.42 o 
  -2   5   3      103.62      107.92      5.63 o 
  -1   5   3    11330.04    11474.16    142.88 o 
   0   5   3      712.95      762.70     13.59 o 
   1   5   3     1277.83     1197.21     17.48 o 
   2   5   3      747.86      861.24     16.95 o 
   3   5   3     1866.22     1938.17     31.35 o 
   4   5   3        8.61       14.94      5.02 o 
   5   5   3      306.02      310.79     17.70 o 
   6   5   3       11.84        7.07      6.96 o 
   7   5   3       17.88       17.82      8.79 o 
   8   5   3        0.94       16.67     10.76 o 
   9   5   3       44.05       47.16     11.14 o 
  10   5   3        1.60      -31.80     31.80 o 
 -11   6   3       22.45       44.24     34.01 o 
 -10   6   3        0.46       -6.63     21.73 o 
  -9   6   3      165.14      146.85     22.66 o 
  -8   6   3       28.72       38.52     11.98 o 
  -7   6   3      103.53      109.28      9.78 o 
  -6   6   3      719.72      766.31     17.79 o 
  -5   6   3     1268.60     1286.22     21.09 o 
  -4   6   3      122.05      141.03      8.19 o 
  -3   6   3      724.25      709.25     17.03 o 
  -2   6   3      310.81      299.81      9.08 o 
  -1   6   3       22.86       -1.67      5.12 o 
   0   6   3     2742.79     2742.65     40.30 o 
   1   6   3      905.02      962.76     24.62 o 
   2   6   3        1.02        3.86      4.55 o 
   3   6   3       85.74       56.73      7.01 o 
   4   6   3      590.77      524.34     13.52 o 
   5   6   3      273.62      274.68     11.28 o 
   6   6   3        1.81        0.77      7.94 o 
   7   6   3      631.31      590.10     39.67 o 
   8   6   3     1386.81     1357.59     46.44 o 
   9   6   3       31.26       36.86     16.80 o 
  10   6   3       43.16       64.70     36.68 o 
 -10   7   3       24.78        9.86     17.44 o 
  -9   7   3        3.40        3.56     30.74 o 
  -8   7   3      743.60      753.99     38.68 o 
  -7   7   3      129.59      138.65     13.53 o 
  -6   7   3        8.59       12.69      9.50 o 
  -5   7   3      212.72      260.05      9.69 o 
  -4   7   3     1689.87     1570.68     33.54 o 
  -3   7   3       51.52       60.98      5.85 o 
  -2   7   3      625.95      695.88     13.83 o 
  -1   7   3      498.11      595.30     15.24 o 
   0   7   3     2535.56     2495.77     50.75 o 
   1   7   3       96.21       94.01      6.25 o 
   2   7   3      277.58      320.35      9.84 o 
   3   7   3      368.99      395.41     11.03 o 
   4   7   3     1757.81     1688.27     42.33 o 
   5   7   3      364.06      392.06     14.00 o 
   6   7   3       53.84       42.82      9.59 o 
   7   7   3      296.79      268.51     17.63 o 
   8   7   3        2.55        0.66     22.16 o 
   9   7   3       58.19       86.69     19.33 o 
  10   7   3       89.30       91.50     40.46 o 
 -10   8   3        0.55       -5.83     38.22 o 
  -9   8   3       56.91       61.64     20.19 o 
  -8   8   3       27.50       48.88     26.33 o 
  -7   8   3       30.72       46.30     12.91 o 
  -6   8   3      113.29       98.73     11.60 o 
  -5   8   3       66.87       55.49      6.93 o 
  -4   8   3      113.08      105.19      8.16 o 
  -3   8   3      105.86       76.92      7.84 o 
  -2   8   3      281.52      251.22      8.50 o 
  -1   8   3      296.64      307.92     11.72 o 
   0   8   3      804.13      907.20     21.86 o 
   1   8   3     1424.15     1379.05     26.16 o 
   2   8   3       47.76       69.94      7.00 o 
   3   8   3      685.48      664.59     19.35 o 
   4   8   3        1.98        2.47      5.33 o 
   5   8   3       39.68       31.70      8.96 o 
   6   8   3      263.17      282.00     19.02 o 
   7   8   3      758.82      763.18     58.01 o 
   8   8   3      101.38      141.00     28.61 o 
   9   8   3       88.11      103.63     21.62 o 
 -10   9   3        3.22       19.10     22.87 o 
  -9   9   3      123.82      128.85     23.43 o 
  -8   9   3        1.44      -11.20     19.18 o 
  -7   9   3      440.25      412.27     49.14 o 
  -6   9   3      466.41      535.57     24.20 o 
  -5   9   3       68.53       52.75     11.22 o 
  -4   9   3      206.97      195.16     10.66 o 
  -3   9   3     1900.94     1862.38     28.99 o 
  -2   9   3     2346.80     2514.72     34.73 o 
  -1   9   3      129.59      107.71      9.42 o 
   0   9   3      301.57      293.17     13.64 o 
   1   9   3      339.21      363.69     14.90 o 
   2   9   3     1664.72     1687.76     28.36 o 
   3   9   3      440.82      488.21     13.65 o 
   4   9   3      230.40      230.20     11.87 o 
   5   9   3      324.41      356.15     16.40 o 
   6   9   3      135.47      138.97     22.23 o 
   7   9   3        6.08       -9.84     18.65 o 
   8   9   3        7.56      -16.74     20.93 o 
   9   9   3       89.98      143.33     23.91 o 
  -9  10   3        2.75        2.32     21.84 o 
  -8  10   3      117.41      113.03     39.40 o 
  -7  10   3       22.43       20.69     17.88 o 
  -6  10   3       54.04       49.97     15.27 o 
  -5  10   3        1.62        2.99      9.87 o 
  -4  10   3       24.53       13.63      7.70 o 
  -3  10   3      351.32      372.89     11.86 o 
  -2  10   3       11.86       23.22      8.52 o 
  -1  10   3       32.24       44.17      9.35 o 
   0  10   3      140.81      152.43     14.83 o 
   1  10   3       23.86       20.51      9.56 o 
   2  10   3       16.39        4.64      8.16 o 
   3  10   3       23.49       25.51      9.55 o 
   4  10   3      461.83      396.81     14.10 o 
   5  10   3      860.97      853.39     29.89 o 
   6  10   3      745.95      703.48     39.77 o 
   7  10   3        9.13       19.82     21.53 o 
   8  10   3        1.29        0.19     22.71 o 
   9  10   3       21.75       26.14     23.90 o 
  -9  11   3        0.04       20.59     24.78 o 
  -8  11   3       83.35       79.57     44.87 o 
  -7  11   3      521.48      456.88     29.47 o 
  -6  11   3       13.47       15.20     12.83 o 
  -5  11   3       48.81       50.69     13.00 o 
  -4  11   3       12.02        2.15      8.50 o 
  -3  11   3       75.44       68.15      8.47 o 
  -2  11   3      365.78      422.77     15.92 o 
  -1  11   3        8.86       -5.41     10.11 o 
   0  11   3      231.00      220.28     17.03 o 
   1  11   3        5.40        4.75     10.13 o 
   2  11   3       18.30       42.28     12.38 o 
   3  11   3     1348.38     1336.74     25.92 o 
   4  11   3      355.78      344.68     21.37 o 
   5  11   3     1308.52     1291.07     45.75 o 
   6  11   3      248.18      305.29     30.56 o 
   7  11   3       10.73        2.72     22.97 o 
   8  11   3      195.49      176.48     28.20 o 
  -8  12   3       10.97       26.78     26.41 o 
  -7  12   3      160.87      178.42     27.52 o 
  -6  12   3        4.44       -8.06     18.74 o 
  -5  12   3      276.13      307.54     34.87 o 
  -4  12   3        2.17       12.80     12.65 o 
  -3  12   3       55.14       63.31     11.23 o 
  -2  12   3       14.85        7.23     10.24 o 
  -1  12   3        0.65        2.49     10.45 o 
   0  12   3       28.66       22.94     11.73 o 
   1  12   3      761.80      802.62     24.70 o 
   2  12   3        7.26       -7.33     11.04 o 
   3  12   3      207.10      208.11     17.00 o 
   4  12   3      149.11      146.49     24.77 o 
   5  12   3      741.36      762.47     56.38 o 
   6  12   3       63.42       55.17     24.90 o 
   7  12   3       73.82       43.61     31.56 o 
   8  12   3       82.82       94.41     28.45 o 
  -8  13   3      103.43       72.89     30.05 o 
  -7  13   3        3.27       -6.59     24.58 o 
  -6  13   3       42.89       63.44     21.48 o 
  -5  13   3        9.17       13.51     16.44 o 
  -4  13   3        5.79       49.52     16.84 o 
  -3  13   3      225.27      226.12     17.01 o 
  -2  13   3        7.15       -5.82     11.05 o 
  -1  13   3      703.41      768.88     23.09 o 
   0  13   3       13.34       19.93     12.63 o 
   1  13   3      709.09      706.63     30.51 o 
   2  13   3        6.14       -4.34     11.67 o 
   3  13   3       58.62       64.94     17.83 o 
   4  13   3       28.41        1.16     19.19 o 
   5  13   3      299.29      284.87     32.52 o 
   6  13   3       24.16       21.77     26.05 o 
   7  13   3        3.05       29.63     28.13 o 
  -7  14   3        7.01      -23.00     23.00 o 
  -6  14   3      213.98      203.53     26.85 o 
  -5  14   3       47.75       43.21     18.36 o 
  -4  14   3      136.05      138.30     19.52 o 
  -3  14   3       71.52       51.98     17.91 o 
  -2  14   3       24.16       31.39     14.18 o 
  -1  14   3        7.01       12.16     13.61 o 
   0  14   3      592.81      500.59     23.62 o 
   1  14   3      130.19      157.43     17.62 o 
   2  14   3        4.71       -3.19     16.80 o 
   3  14   3       12.33       11.13     17.73 o 
   4  14   3       67.18       71.19     37.78 o 
   5  14   3       19.12        2.34     25.49 o 
   6  14   3       38.57       26.47     28.07 o 
  -6  15   3       42.37        0.12     23.19 o 
  -5  15   3       79.75      109.72     29.37 o 
  -4  15   3       13.30      -17.50     17.50 o 
  -3  15   3      230.94      249.21     22.16 o 
  -2  15   3       58.22       47.22     17.67 o 
  -1  15   3      238.99      258.12     19.31 o 
   0  15   3       57.43       35.51     16.01 o 
   1  15   3        4.84       11.44     18.04 o 
   2  15   3      130.38      105.04     21.46 o 
   3  15   3       23.78       20.09     21.11 o 
   4  15   3      152.26      198.66     26.61 o 
   5  15   3        2.43        7.44     27.38 o 
   6  15   3      130.29      151.34     32.93 o 
  -6  16   3       13.11       21.54     32.44 o 
  -5  16   3        0.07        4.37     23.50 o 
  -4  16   3       18.45      -17.35     19.05 o 
  -3  16   3       83.14       62.50     20.76 o 
  -2  16   3       58.95       77.33     19.64 o 
  -1  16   3        0.23       -3.17     19.77 o 
   0  16   3       66.51       33.33     16.16 o 
   1  16   3      160.07      150.74     36.53 o 
   2  16   3       85.71       60.29     21.38 o 
   3  16   3       97.78      124.97     26.30 o 
   4  16   3      107.92      117.71     45.77 o 
   5  16   3        2.44      -12.33     29.65 o 
  -4  17   3       30.47       49.24     21.85 o 
  -3  17   3        2.06        5.89     20.38 o 
  -2  17   3        4.47       21.72     19.37 o 
  -1  17   3       17.21       21.65     18.62 o 
   0  17   3        5.78       -7.41     18.39 o 
   1  17   3        8.04       53.08     24.23 o 
   2  17   3       57.64       33.10     24.63 o 
   3  17   3       13.11       24.47     24.94 o 
   4  17   3        2.30       28.32     31.84 o 
  -3  18   3       20.31       69.21     28.24 o 
  -2  18   3        1.35       14.11     24.82 o 
  -1  18   3        0.01       49.98     32.22 o 
   0  18   3        0.40       51.26     32.08 o 
   1  18   3       51.51        1.76     24.09 o 
   2  18   3       25.77       30.66     27.06 o 
 -10   0   4       24.24       29.75     21.25 o 
  -8   0   4        1.50        6.48     12.37 o 
  -6   0   4       36.14       31.66      6.03 o 
  -4   0   4      477.39      526.35     14.73 o 
  -2   0   4    17502.75    17684.94    262.37 o 
   0   0   4    26628.53    26090.99    473.31 o 
   2   0   4     1874.74     1922.19     45.54 o 
   4   0   4     5824.31     5835.67    156.27 o 
   6   0   4     2177.90     2094.96     62.81 o 
   8   0   4       29.03       58.68     17.59 o 
  10   0   4      308.86      269.76     32.82 o 
 -11   1   4       37.20       49.74     16.70 o 
 -10   1   4      162.28      152.22     18.01 o 
  -9   1   4        4.85       12.19     11.27 o 
  -8   1   4       10.50        4.15     10.71 o 
  -7   1   4      257.53      249.81     12.09 o 
  -6   1   4       40.46       36.43      5.18 o 
  -5   1   4     2720.76     2739.24     34.93 o 
  -4   1   4     5733.89     5806.20     66.01 o 
  -3   1   4     6396.92     6672.54     68.77 o 
  -2   1   4        3.66        5.38      3.19 o 
  -1   1   4    13653.33    13571.56    166.42 o 
   0   1   4     4466.83     4573.22     61.34 o 
   1   1   4     3649.71     3486.88     50.90 o 
   2   1   4       13.74       10.64      4.22 o 
   3   1   4     1852.04     1717.51     32.37 o 
   4   1   4      501.60      545.81     14.29 o 
   5   1   4     3954.43     3837.98     66.72 o 
   6   1   4      142.51      157.09     10.91 o 
   7   1   4     1314.52     1197.35     40.79 o 
   8   1   4       33.92       23.37     17.68 o 
   9   1   4        5.34        7.36     16.66 o 
  10   1   4       27.16        8.21     28.53 o 
 -11   2   4      186.21      190.51     19.71 o 
 -10   2   4       13.62       14.84     26.65 o 
  -9   2   4       16.83       33.86     11.53 o 
  -8   2   4        0.41       -4.80      8.81 o 
  -7   2   4      835.24      872.29     22.56 o 
  -6   2   4      338.06      382.74     12.21 o 
  -5   2   4     3076.25     3166.30     40.04 o 
  -4   2   4      505.59      461.62      9.28 o 
  -3   2   4     2443.73     2475.64     28.68 o 
  -2   2   4      305.00      320.55      7.45 o 
  -1   2   4      565.65      623.37     11.12 o 
   0   2   4     4216.82     3973.11     51.16 o 
   1   2   4      139.98      128.58      6.27 o 
   2   2   4       99.98      112.34      5.58 o 
   3   2   4     4009.02     4066.93     70.17 o 
   4   2   4     2653.62     2582.86     39.03 o 
   5   2   4       50.29       41.39      6.15 o 
   6   2   4       51.16       48.17      9.05 o 
   7   2   4      127.08      116.00     11.10 o 
   8   2   4      488.93      474.47     19.85 o 
   9   2   4      219.16      223.53     20.94 o 
  10   2   4      114.46      140.25     33.10 o 
 -11   3   4        0.95      -13.64     15.13 o 
 -10   3   4      263.88      232.79     25.31 o 
  -9   3   4      160.33      154.45     17.29 o 
  -8   3   4       53.15       43.53     10.16 o 
  -7   3   4      104.48      100.30     11.79 o 
  -6   3   4       35.70       33.14      6.39 o 
  -5   3   4       58.83       77.79      7.17 o 
  -4   3   4     2581.56     2418.09     31.46 o 
  -3   3   4        0.88        2.00      3.60 o 
  -2   3   4     3624.88     3461.43     44.78 o 
  -1   3   4     2461.82     2406.07     38.65 o 
   0   3   4     5048.48     5135.25     65.50 o 
   1   3   4      910.17      837.38     15.02 o 
   2   3   4     5272.33     5214.32     75.54 o 
   3   3   4      263.12      383.48     12.84 o 
   4   3   4      110.44      120.86      9.21 o 
   5   3   4     1261.22     1172.76     42.28 o 
   6   3   4      345.76      323.26     13.33 o 
   7   3   4      105.04      121.63     11.25 o 
   8   3   4      435.01      447.26     20.23 o 
   9   3   4       10.57        7.43     16.32 o 
  10   3   4        0.24       -9.91     15.99 o 
 -11   4   4       12.61       27.80     16.28 o 
 -10   4   4       71.07       78.57     17.31 o 
  -9   4   4       19.51       23.00     12.24 o 
  -8   4   4        1.42        0.46     10.52 o 
  -7   4   4      369.14      386.77     18.01 o 
  -6   4   4      111.39      138.95      8.54 o 
  -5   4   4        7.96       14.76      4.94 o 
  -4   4   4     1222.64     1257.40     20.17 o 
  -3   4   4      926.01      867.19     13.68 o 
  -2   4   4      505.40      496.57     11.59 o 
  -1   4   4     2822.22     2701.48     34.62 o 
   0   4   4        0.87        3.58      3.72 o 
   1   4   4      907.20      831.19     16.57 o 
   2   4   4     1970.18     2217.50     35.18 o 
   3   4   4    10054.67    10252.50    156.88 o 
   4   4   4      719.73      576.59     13.54 o 
   5   4   4      388.51      417.41     13.05 o 
   6   4   4      736.15      767.62     18.69 o 
   7   4   4       14.85       25.10     11.10 o 
   8   4   4        9.35       21.56     12.05 o 
   9   4   4       79.29      104.41     18.64 o 
  10   4   4        1.62       14.19     20.90 o 
 -11   5   4       58.97       30.24     23.77 o 
 -10   5   4       14.17       -1.34     12.17 o 
  -9   5   4      165.56      178.71     16.65 o 
  -8   5   4        5.49       -3.51     11.30 o 
  -7   5   4      253.72      254.77     11.85 o 
  -6   5   4      228.21      247.01     12.73 o 
  -5   5   4      145.62      123.19      7.35 o 
  -4   5   4      744.63      704.20     20.64 o 
  -3   5   4     1242.63     1161.55     18.10 o 
  -2   5   4     2676.18     2610.81     36.09 o 
  -1   5   4      556.11      551.67     11.07 o 
   0   5   4      872.19      870.34     17.60 o 
   1   5   4        2.60        6.17      4.80 o 
   2   5   4     6123.78     5719.00     88.47 o 
   3   5   4      469.57      615.80     14.71 o 
   4   5   4     1032.28     1057.69     19.25 o 
   5   5   4        8.13       10.27      6.73 o 
   6   5   4     1185.57     1178.61     23.61 o 
   7   5   4       16.00       11.96     11.24 o 
   8   5   4      156.35      154.42     14.92 o 
   9   5   4       25.62       24.27     17.07 o 
  10   5   4        8.16       -1.52     17.09 o 
 -10   6   4        0.23      -16.02     16.72 o 
  -9   6   4       33.12       35.23     17.71 o 
  -8   6   4      128.36      134.58     15.08 o 
  -7   6   4       34.49       54.49      8.56 o 
  -6   6   4       31.57       21.11      6.36 o 
  -5   6   4       58.94       59.68      6.12 o 
  -4   6   4        3.01       11.37      5.28 o 
  -3   6   4     3802.26     3970.04     47.68 o 
  -2   6   4     1038.30      966.47     17.48 o 
  -1   6   4       73.72       70.89      6.81 o 
   0   6   4       12.17       -0.48      5.53 o 
   1   6   4      203.01      147.54      8.00 o 
   2   6   4     3971.52     4292.19     60.60 o 
   3   6   4      990.80      999.21     18.98 o 
   4   6   4     1507.17     1541.04     27.84 o 
   5   6   4     1401.17     1409.76     26.84 o 
   6   6   4       15.25       21.20      9.17 o 
   7   6   4      197.74      160.90     17.03 o 
   8   6   4      540.83      534.29     31.52 o 
   9   6   4       43.23       66.22     19.39 o 
 -10   7   4        0.06       26.28     19.89 o 
  -9   7   4      130.28      141.82     32.00 o 
  -8   7   4       22.48       34.16     16.15 o 
  -7   7   4      206.33      185.01     15.21 o 
  -6   7   4       34.06       57.72      8.04 o 
  -5   7   4       54.55       36.98     10.27 o 
  -4   7   4      420.84      471.65     13.02 o 
  -3   7   4      488.18      562.30     13.68 o 
  -2   7   4       31.42       31.94      6.88 o 
  -1   7   4     3660.47     3542.01     55.47 o 
   0   7   4        3.23       -0.96      6.35 o 
   1   7   4     1044.18     1073.56     19.25 o 
   2   7   4      510.74      503.16     13.16 o 
   3   7   4      873.03      934.68     19.56 o 
   4   7   4       28.24       36.47      7.40 o 
   5   7   4     2878.77     2951.19     48.36 o 
   6   7   4      175.85      191.92     19.23 o 
   7   7   4        1.47        5.96     22.91 o 
   8   7   4      275.40      299.21     25.97 o 
   9   7   4       33.45       37.08     20.34 o 
 -10   8   4       39.02       44.29     21.49 o 
  -9   8   4        0.19       -2.90     19.44 o 
  -8   8   4       59.55       50.69     17.57 o 
  -7   8   4       97.24      145.65     15.78 o 
  -6   8   4      386.83      371.41     13.25 o 
  -5   8   4      238.57      223.58     10.39 o 
  -4   8   4       28.10       34.50      7.09 o 
  -3   8   4       82.29      115.84      7.95 o 
  -2   8   4        8.38       12.93      6.95 o 
  -1   8   4      536.99      561.47     17.20 o 
   0   8   4     1352.65     1357.98     28.99 o 
   1   8   4       38.04       30.81      6.12 o 
   2   8   4      576.99      679.27     15.66 o 
   3   8   4      176.89      201.81     10.05 o 
   4   8   4     1855.94     1719.92     65.84 o 
   5   8   4      270.66      281.02     13.62 o 
   6   8   4       63.44       61.68     14.52 o 
   7   8   4       32.23       62.56     20.98 o 
   8   8   4        0.82       -2.46     19.58 o 
   9   8   4       35.89       25.70     23.81 o 
 -10   9   4       44.50       37.10     23.97 o 
  -9   9   4        1.69       13.98     21.30 o 
  -8   9   4      674.32      683.81     32.67 o 
  -7   9   4        5.07        1.73     16.94 o 
  -6   9   4      161.32      170.19     17.69 o 
  -5   9   4      493.30      537.05     24.75 o 
  -4   9   4       22.51       35.24      7.57 o 
  -3   9   4      352.03      345.96     10.99 o 
  -2   9   4      277.24      294.27     11.97 o 
  -1   9   4     2110.33     2230.47     42.66 o 
   0   9   4      327.88      392.75     19.03 o 
   1   9   4      474.49      501.59     15.61 o 
   2   9   4      198.55      199.93      9.61 o 
   3   9   4      632.10      600.25     23.44 o 
   4   9   4     1006.18      985.28     24.17 o 
   5   9   4      298.35      254.03     26.16 o 
   6   9   4       35.21       17.21     19.72 o 
   7   9   4       14.43       26.01     21.33 o 
   8   9   4       15.35       22.46     22.48 o 
   9   9   4        1.10      -16.16     26.65 o 
  -9  10   4       49.78       44.45     25.06 o 
  -8  10   4       16.96      -12.88     18.55 o 
  -7  10   4      267.80      243.61     23.47 o 
  -6  10   4       46.44       49.41     12.86 o 
  -5  10   4      636.86      612.19     24.88 o 
  -4  10   4      133.50      158.41      9.80 o 
  -3  10   4      300.59      290.05     10.64 o 
  -2  10   4      163.49      183.03     12.04 o 
  -1  10   4      212.22      199.61     13.03 o 
   0  10   4      254.41      267.44     14.28 o 
   1  10   4       19.98       31.96      9.78 o 
   2  10   4      278.97      336.98     12.00 o 
   3  10   4      208.78      233.90     11.29 o 
   4  10   4      675.32      657.74     26.36 o 
   5  10   4      363.68      298.77     23.15 o 
   6  10   4       52.91       19.33     21.02 o 
   7  10   4       17.28        8.96     22.54 o 
   8  10   4      152.26      188.00     28.51 o 
  -9  11   4      142.56      131.44     28.40 o 
  -8  11   4       10.02      -12.74     21.04 o 
  -7  11   4       39.81       59.59     20.87 o 
  -6  11   4       37.92       55.59     16.56 o 
  -5  11   4        2.08       -0.05      7.68 o 
  -4  11   4      212.27      198.62     11.28 o 
  -3  11   4        0.92        2.89      9.83 o 
  -2  11   4      346.10      414.22     19.99 o 
  -1  11   4        7.36       21.65     10.16 o 
   0  11   4      441.70      379.36     17.47 o 
   1  11   4        0.17        1.82     10.44 o 
   2  11   4       81.06       92.11     11.07 o 
   3  11   4      106.36      109.74     10.75 o 
   4  11   4      414.05      435.74     23.10 o 
   5  11   4        0.63      -16.78     16.78 o 
   6  11   4        9.24      -22.18     22.18 o 
   7  11   4       74.02       49.62     25.04 o 
   8  11   4       72.44       88.33     27.22 o 
  -8  12   4      136.38      216.31     40.06 o 
  -7  12   4      935.78      898.77     40.84 o 
  -6  12   4      137.41      179.18     23.87 o 
  -5  12   4      167.20      208.38     23.84 o 
  -4  12   4       39.46       49.21     15.44 o 
  -3  12   4       65.55       62.60     12.49 o 
  -2  12   4      638.75      618.64     20.33 o 
  -1  12   4      120.68      144.92     14.28 o 
   0  12   4        1.01       14.16     11.37 o 
   1  12   4      163.51      113.30     13.42 o 
   2  12   4        5.35        8.45     11.19 o 
   3  12   4       14.98       28.67     15.77 o 
   4  12   4      110.56       84.46     19.90 o 
   5  12   4       99.89      128.94     43.77 o 
   6  12   4        1.99       -9.53     23.98 o 
   7  12   4        1.26        1.34     25.95 o 
  -8  13   4        3.45      -12.77     24.24 o 
  -7  13   4       55.14       19.98     28.48 o 
  -6  13   4        0.20      -20.82     20.82 o 
  -5  13   4       64.07       46.44     18.04 o 
  -4  13   4      958.32      980.95     32.90 o 
  -3  13   4      332.11      340.01     18.69 o 
  -2  13   4       39.16       27.98     11.84 o 
  -1  13   4      127.81      139.12     15.22 o 
   0  13   4      435.20      424.00     21.70 o 
   1  13   4       90.31       87.01     14.87 o 
   2  13   4       27.29       47.51     17.83 o 
   3  13   4        2.75      -13.96     16.35 o 
   4  13   4        0.31       22.14     19.88 o 
   5  13   4      114.75      133.12     28.91 o 
   6  13   4       97.82       54.80     26.85 o 
   7  13   4        3.26       -9.39     27.63 o 
  -7  14   4       60.70       48.43     24.87 o 
  -6  14   4        1.84       29.29     22.94 o 
  -5  14   4      262.80      218.60     22.74 o 
  -4  14   4        0.14       -0.58     16.74 o 
  -3  14   4       42.87       17.64     16.03 o 
  -2  14   4       56.12       73.48     14.75 o 
  -1  14   4      256.52      245.23     17.75 o 
   0  14   4        0.66        8.52     14.89 o 
   1  14   4       92.19       68.91     16.24 o 
   2  14   4       15.10       35.44     18.07 o 
   3  14   4      103.97      133.79     23.86 o 
   4  14   4       38.03       50.48     22.59 o 
   5  14   4       53.96       26.20     26.99 o 
   6  14   4        3.60       33.65     29.64 o 
  -6  15   4        8.39       35.91     30.02 o 
  -5  15   4        6.73      -21.95     21.95 o 
  -4  15   4      107.66      116.33     21.35 o 
  -3  15   4       31.41       38.50     18.26 o 
  -2  15   4        0.90       -7.73     16.17 o 
  -1  15   4       15.52      -13.94     13.94 o 
   0  15   4        6.70       -9.04     15.60 o 
   1  15   4        8.97        5.74     19.68 o 
   2  15   4        0.19       12.80     25.42 o 
   3  15   4        0.06      -23.88     23.88 o 
   4  15   4        0.90       27.43     33.34 o 
   5  15   4       60.04       45.83     31.19 o 
  -5  16   4       44.95       43.25     25.74 o 
  -4  16   4        0.83      -11.51     19.99 o 
  -3  16   4        0.87        4.60     19.95 o 
  -2  16   4        2.06        8.66     19.04 o 
  -1  16   4       67.65       48.01     18.64 o 
   0  16   4       41.19       39.72     20.07 o 
   1  16   4       30.40       20.07     19.78 o 
   2  16   4      148.70      155.32     26.53 o 
   3  16   4       80.00       62.60     25.40 o 
   4  16   4      115.74      119.89     50.89 o 
  -4  17   4        2.77      -10.92     21.32 o 
  -3  17   4        1.46        1.40     20.29 o 
  -2  17   4       27.91       28.84     20.93 o 
  -1  17   4        9.93      -17.29     28.32 o 
   0  17   4       21.43      -17.43     17.43 o 
   1  17   4       11.19       -7.28     21.25 o 
   2  17   4       26.59       57.03     25.68 o 
   3  17   4        0.13        0.55     24.81 o 
  -2  18   4       21.72       26.01     24.32 o 
  -1  18   4        6.39      -14.11     22.99 o 
   0  18   4        2.20      -25.76     25.76 o 
   1  18   4        1.18       33.97     33.13 o 
 -11   0   5        0.00        6.45     25.90 o 
  -9   0   5      164.96      147.67     25.19 o 
  -7   0   5      179.40      194.62     14.88 o 
  -5   0   5      314.32      240.69     12.60 o 
  -3   0   5     7802.89     7565.33    126.41 o 
  -1   0   5     1611.27     1457.29     39.92 o 
   1   0   5     6123.81     5799.74    126.86 o 
   3   0   5     3452.29     3372.33     76.98 o 
   5   0   5     1609.02     1563.39     40.34 o 
   7   0   5      423.08      471.38     42.35 o 
   9   0   5       97.06       60.69     27.63 o 
 -11   1   5       65.35       73.43     19.25 o 
 -10   1   5        0.18       -4.88     15.89 o 
  -9   1   5       20.26        8.28     14.71 o 
  -8   1   5        3.69       -9.62      9.62 o 
  -7   1   5        0.50       -6.20      6.20 o 
  -6   1   5       45.03       58.41      6.43 o 
  -5   1   5       73.87      100.70      7.56 o 
  -4   1   5      654.79      578.99     10.87 o 
  -3   1   5     1228.17     1307.25     20.04 o 
  -2   1   5     2001.65     1960.29     27.49 o 
  -1   1   5      940.36      937.81     16.17 o 
   0   1   5     2266.22     2435.78     40.45 o 
   1   1   5     1943.80     1905.87     32.95 o 
   2   1   5    11276.85    11637.30    175.45 o 
   3   1   5      154.23      174.43      7.44 o 
   4   1   5      749.38      777.47     17.27 o 
   5   1   5     2167.04     2229.62     41.51 o 
   6   1   5       10.17        8.19      8.84 o 
   7   1   5        1.32        0.76     10.02 o 
   8   1   5     1076.29     1043.84     45.14 o 
   9   1   5        2.63       -6.84     29.91 o 
  10   1   5        0.85      -16.93     19.37 o 
 -11   2   5        8.22       13.77     17.39 o 
 -10   2   5       28.39       13.39     16.55 o 
  -9   2   5      248.53      228.90     20.50 o 
  -8   2   5      446.39      402.24     16.98 o 
  -7   2   5       54.94       75.13      8.35 o 
  -6   2   5      147.14      152.04      8.85 o 
  -5   2   5      931.82      998.02     17.30 o 
  -4   2   5     1192.67     1129.74     16.09 o 
  -3   2   5     2593.06     2636.12     32.33 o 
  -2   2   5    13166.05    13385.96    173.71 o 
  -1   2   5       37.50       65.28      5.05 o 
   0   2   5     3569.95     3406.40     51.20 o 
   1   2   5     1717.21     1558.72     28.08 o 
   2   2   5     3083.74     3330.55     50.06 o 
   3   2   5       85.50       56.68      6.31 o 
   4   2   5       73.59       54.95      7.47 o 
   5   2   5       12.38       -5.09      6.85 o 
   6   2   5      175.75      148.48     19.49 o 
   7   2   5      489.09      507.84     28.79 o 
   8   2   5      260.40      211.81     21.80 o 
   9   2   5        1.58       14.10     18.47 o 
  10   2   5        2.58       -5.81     19.33 o 
 -11   3   5      223.94      235.41     34.99 o 
 -10   3   5        1.71      -16.44     16.44 o 
  -9   3   5       46.60       65.59     17.19 o 
  -8   3   5        0.59       -2.20     10.60 o 
  -7   3   5       29.91       30.23     11.05 o 
  -6   3   5        7.51       14.08      5.31 o 
  -5   3   5      787.39      745.18     17.23 o 
  -4   3   5     1008.25     1111.93     16.77 o 
  -3   3   5      783.76      910.17     16.61 o 
  -2   3   5       33.14       22.05      4.81 o 
  -1   3   5     3572.43     3469.95     52.31 o 
   0   3   5       43.54       26.86      5.03 o 
   1   3   5    11877.02    12275.89    172.59 o 
   2   3   5     2823.88     2772.94     42.91 o 
   3   3   5     5098.09     5554.97     86.98 o 
   4   3   5      189.68      221.49     10.38 o 
   5   3   5     4188.21     4326.70     76.52 o 
   6   3   5       31.64       18.58      7.19 o 
   7   3   5       36.62       61.72     14.60 o 
   8   3   5        4.44        7.02     16.93 o 
   9   3   5      299.85      291.03     39.95 o 
  10   3   5       15.14      -19.44     19.44 o 
 -11   4   5        1.70       -0.71     21.02 o 
 -10   4   5        1.56       -5.21     22.87 o 
  -9   4   5        2.07        5.72     15.96 o 
  -8   4   5       84.86       77.34     14.30 o 
  -7   4   5       50.73       69.80      8.78 o 
  -6   4   5      151.84      146.42      7.31 o 
  -5   4   5      377.33      362.07     11.86 o 
  -4   4   5      729.01      781.71     14.34 o 
  -3   4   5        2.95        2.14      4.38 o 
  -2   4   5     2654.78     2701.58     39.00 o 
  -1   4   5     2215.72     2237.02     36.41 o 
   0   4   5    12193.02    12386.42    188.70 o 
   1   4   5      119.25       93.02      6.15 o 
   2   4   5      443.80      513.30     13.06 o 
   3   4   5      343.42      398.60     15.86 o 
   4   4   5     1859.39     1798.80     33.26 o 
   5   4   5       33.43       59.70      8.19 o 
   6   4   5       29.06       23.49      9.14 o 
   7   4   5      818.96      704.34     27.60 o 
   8   4   5        9.32      -11.97     17.07 o 
   9   4   5       31.65       18.46     19.32 o 
 -11   5   5        2.03       17.16     15.14 o 
 -10   5   5        2.63       19.03     18.52 o 
  -9   5   5      133.09      117.14     20.24 o 
  -8   5   5       79.63       65.22     12.90 o 
  -7   5   5      315.30      334.13     13.14 o 
  -6   5   5      477.93      523.55     12.67 o 
  -5   5   5      672.51      692.04     20.52 o 
  -4   5   5      112.84       86.93      6.76 o 
  -3   5   5      146.44      116.07      7.36 o 
  -2   5   5        4.04       -4.85      4.85 o 
  -1   5   5     4353.48     4310.07     59.63 o 
   0   5   5      201.06      189.91      8.10 o 
   1   5   5      219.98      237.43     10.12 o 
   2   5   5      147.63      182.29      8.72 o 
   3   5   5     1129.87     1092.72     22.39 o 
   4   5   5      568.67      602.15     25.09 o 
   5   5   5      544.19      548.12     17.24 o 
   6   5   5        5.96       -8.67     10.10 o 
   7   5   5      186.87      206.24     32.23 o 
   8   5   5      376.79      444.21     28.70 o 
   9   5   5      179.44      134.48     22.50 o 
 -10   6   5       44.35       62.78     16.30 o 
  -9   6   5       20.57       26.29     30.03 o 
  -8   6   5        4.17       14.26     15.51 o 
  -7   6   5      103.01      159.15     17.65 o 
  -6   6   5       36.54       43.51      6.48 o 
  -5   6   5      401.66      373.96     11.98 o 
  -4   6   5       17.52       13.34      6.18 o 
  -3   6   5     1474.40     1351.84     22.26 o 
  -2   6   5       91.34       90.32      7.24 o 
  -1   6   5        4.13        0.40      6.10 o 
   0   6   5     1757.89     1836.00     34.48 o 
   1   6   5      972.30      994.84     22.03 o 
   2   6   5       17.46       11.58      6.94 o 
   3   6   5      183.62      206.65     11.83 o 
   4   6   5      526.11      506.93     15.63 o 
   5   6   5      176.81      172.37     11.27 o 
   6   6   5       46.70       41.30     13.41 o 
   7   6   5       23.11        4.59     17.95 o 
   8   6   5        1.99       19.91     19.19 o 
   9   6   5       30.35       22.94     28.97 o 
 -10   7   5        1.58      -17.55     33.02 o 
  -9   7   5        4.20      -13.32     16.86 o 
  -8   7   5      178.73      130.63     16.18 o 
  -7   7   5       41.89       32.65     10.93 o 
  -6   7   5       16.91        4.85      6.17 o 
  -5   7   5      196.34      243.01     10.61 o 
  -4   7   5     2071.74     1920.58     29.41 o 
  -3   7   5      731.52      751.03     15.56 o 
  -2   7   5       79.10       93.22      8.60 o 
  -1   7   5      484.05      456.85     15.27 o 
   0   7   5        3.98       -4.39      7.35 o 
   1   7   5       48.34       75.98      8.10 o 
   2   7   5     3217.48     3466.34     59.07 o 
   3   7   5      338.92      313.68     11.38 o 
   4   7   5       36.54       36.65      8.47 o 
   5   7   5        4.80        7.29      9.67 o 
   6   7   5      124.66      103.33     19.82 o 
   7   7   5       71.75      121.35     29.44 o 
   8   7   5      470.66      486.34     51.60 o 
   9   7   5        1.06       21.89     21.63 o 
 -10   8   5       15.64        1.13     21.17 o 
  -9   8   5       32.92       31.01     19.04 o 
  -8   8   5      121.01      141.09     27.61 o 
  -7   8   5        2.38      -13.89     14.80 o 
  -6   8   5       25.34        6.11      6.78 o 
  -5   8   5       43.21       43.03      6.93 o 
  -4   8   5     1275.89     1311.66     24.41 o 
  -3   8   5      247.60      246.59     11.74 o 
  -2   8   5       26.13       22.51      8.82 o 
  -1   8   5      964.07     1100.62     29.48 o 
   0   8   5      725.39      687.01     19.62 o 
   1   8   5     1450.84     1486.89     33.30 o 
   2   8   5       75.86       65.86      7.65 o 
   3   8   5     1009.85     1085.42     22.84 o 
   4   8   5      495.87      492.00     16.58 o 
   5   8   5        7.03       -1.84     10.07 o 
   6   8   5      140.92      144.12     51.28 o 
   7   8   5      188.51      170.06     24.58 o 
   8   8   5      124.36      124.10     24.82 o 
   9   8   5       53.21       59.38     24.02 o 
 -10   9   5       42.74       40.38     23.92 o 
  -9   9   5        0.41       10.40     19.94 o 
  -8   9   5      266.23      289.26     40.72 o 
  -7   9   5       38.97       34.78     13.15 o 
  -6   9   5       16.35       11.28     11.34 o 
  -5   9   5        1.87        1.89      7.34 o 
  -4   9   5      572.36      601.24     19.01 o 
  -3   9   5     1465.40     1450.65     33.07 o 
  -2   9   5        5.67        1.80     10.12 o 
  -1   9   5        1.60        3.07      9.34 o 
   0   9   5      565.95      487.39     17.44 o 
   1   9   5      265.75      293.70     14.12 o 
   2   9   5       27.78       25.48      7.53 o 
   3   9   5       33.58       44.33      8.54 o 
   4   9   5      320.94      293.91     22.06 o 
   5   9   5       18.78        9.09     16.02 o 
   6   9   5        3.30      -24.92     30.50 o 
   7   9   5      303.27      308.05     30.74 o 
   8   9   5      163.58      210.08     66.63 o 
  -9  10   5      296.50      341.73     28.86 o 
  -8  10   5      543.25      558.22     32.84 o 
  -7  10   5        9.20       40.50     19.61 o 
  -6  10   5        1.15      -11.23     13.60 o 
  -5  10   5       80.24       80.66     12.21 o 
  -4  10   5       50.49       37.33      8.31 o 
  -3  10   5      437.86      467.35     17.75 o 
  -2  10   5        3.38       -2.32      9.99 o 
  -1  10   5       85.47      125.67     12.31 o 
   0  10   5        2.16       -4.93      9.77 o 
   1  10   5      968.21      920.24     26.13 o 
   2  10   5      182.92      167.50     10.26 o 
   3  10   5        1.35       -5.61      8.38 o 
   4  10   5      116.35      100.08     15.65 o 
   5  10   5      129.62      113.67     31.96 o 
   6  10   5      233.16      220.84     45.34 o 
   7  10   5        9.96      -12.41     23.50 o 
   8  10   5       67.78       87.80     26.26 o 
  -9  11   5        0.50       23.74     26.69 o 
  -8  11   5        3.92       -1.44     21.22 o 
  -7  11   5        1.17       14.89     20.66 o 
  -6  11   5       38.02       -7.17     26.25 o 
  -5  11   5       28.26       25.91     15.12 o 
  -4  11   5        6.91        7.56     10.69 o 
  -3  11   5       70.56       42.73     11.22 o 
  -2  11   5       69.22       97.57     12.62 o 
  -1  11   5      157.69      157.52     14.68 o 
   0  11   5      180.42      187.46     14.48 o 
   1  11   5     1058.49     1176.79     40.86 o 
   2  11   5        3.56       -4.44     10.95 o 
   3  11   5      316.98      300.69     18.68 o 
   4  11   5      116.36       99.83     17.09 o 
   5  11   5      106.84       76.00     35.50 o 
   6  11   5      411.54      442.86     48.76 o 
   7  11   5        2.33      -23.28     23.28 o 
  -8  12   5       42.46       59.04     28.03 o 
  -7  12   5       21.09       67.81     23.04 o 
  -6  12   5        3.17       -4.40     23.04 o 
  -5  12   5        1.08        6.94     15.33 o 
  -4  12   5      589.26      622.94     27.86 o 
  -3  12   5      291.46      345.71     16.91 o 
  -2  12   5       75.45       56.27     12.14 o 
  -1  12   5      117.27      105.82     13.85 o 
   0  12   5      493.12      546.04     21.57 o 
   1  12   5      544.93      568.12     21.40 o 
   2  12   5      305.94      249.64     16.32 o 
   3  12   5     1091.64      986.26     36.11 o 
   4  12   5       91.96       81.81     20.71 o 
   5  12   5       59.05       49.94     29.16 o 
   6  12   5       17.75       28.52     46.05 o 
   7  12   5        0.70      -13.35     53.92 o 
  -8  13   5        1.23       11.07     24.16 o 
  -7  13   5       26.26       50.72     24.40 o 
  -6  13   5      263.78      288.66     29.74 o 
  -5  13   5        2.02        0.47     22.57 o 
  -4  13   5        0.40        3.34     17.61 o 
  -3  13   5       57.44       49.37     15.86 o 
  -2  13   5      188.08      182.74     16.46 o 
  -1  13   5      287.06      306.07     20.19 o 
   0  13   5      291.02      239.91     18.91 o 
   1  13   5       27.87       12.72     14.44 o 
   2  13   5       48.80       48.13     17.31 o 
   3  13   5        0.66       27.56     17.80 o 
   4  13   5       57.64       55.08     21.41 o 
   5  13   5       16.91       26.19     27.59 o 
   6  13   5      166.28      227.21     34.18 o 
  -7  14   5        0.11       -2.36     24.68 o 
  -6  14   5       30.18       62.80     24.14 o 
  -5  14   5       23.91       -4.44     19.04 o 
  -4  14   5      216.31      211.85     20.95 o 
  -3  14   5       94.31      104.76     22.66 o 
  -2  14   5       32.88       19.01     13.91 o 
  -1  14   5       42.08       27.21     15.82 o 
   0  14   5      472.92      479.92     23.77 o 
   1  14   5      106.24      112.73     20.26 o 
   2  14   5      199.76      221.41     23.89 o 
   3  14   5       98.91      103.25     23.80 o 
   4  14   5      148.90      204.58     70.25 o 
   5  14   5       43.76       -3.85     44.63 o 
   6  14   5        7.19       29.54     30.25 o 
  -6  15   5       72.70       50.75     25.99 o 
  -5  15   5        5.96      -21.47     21.47 o 
  -4  15   5        0.30       -0.92     17.89 o 
  -3  15   5        9.98        1.83     17.12 o 
  -2  15   5       78.47       59.88     18.57 o 
  -1  15   5        1.16      -13.91     13.91 o 
   0  15   5        0.74       -0.75     16.24 o 
   1  15   5       86.26       39.78     20.07 o 
   2  15   5        1.33      -14.89     18.87 o 
   3  15   5        0.82       21.50     22.17 o 
   4  15   5       18.96        9.62     28.41 o 
   5  15   5        2.84      -15.01     29.01 o 
  -5  16   5        0.69      -20.22     24.40 o 
  -4  16   5        1.10       21.09     20.64 o 
  -3  16   5       30.49       10.63     18.33 o 
  -2  16   5      208.91      169.58     21.52 o 
  -1  16   5       22.57       -3.15     17.40 o 
   0  16   5       16.94       30.40     26.50 o 
   1  16   5      104.66      135.88     25.03 o 
   2  16   5       15.62       -5.28     23.26 o 
   3  16   5        2.16      -23.10     23.10 o 
   4  16   5       35.77       15.87     30.45 o 
  -4  17   5       10.44       13.05     33.76 o 
  -3  17   5       37.46       49.21     21.62 o 
  -2  17   5       11.95        4.54     19.71 o 
  -1  17   5       26.08       20.48     22.12 o 
   0  17   5        6.10       -6.13     31.19 o 
   1  17   5        0.58       14.29     25.19 o 
   2  17   5        7.71       42.41     26.37 o 
 -10   0   6       49.56       33.38     27.47 o 
  -8   0   6        0.28      -17.30     19.03 o 
  -6   0   6      114.17      118.60      9.83 o 
  -4   0   6    13292.72    13798.27    227.55 o 
  -2   0   6    13630.72    13658.99    291.16 o 
   0   0   6    15530.69    15760.97    412.99 o 
   2   0   6     1001.09     1130.85     32.35 o 
   4   0   6      351.87      354.46     14.28 o 
   6   0   6      363.28      409.32     24.83 o 
   8   0   6      145.03      118.15     30.23 o 
 -11   1   6        1.87       25.77     53.57 o 
 -10   1   6       33.73       20.84     18.42 o 
  -9   1   6      102.64      118.30     18.36 o 
  -8   1   6       27.03       45.54     10.44 o 
  -7   1   6        7.97        5.91      7.37 o 
  -6   1   6        9.21        4.98      5.22 o 
  -5   1   6      707.37      781.70     14.87 o 
  -4   1   6      342.76      350.07     10.99 o 
  -3   1   6     7698.77     8176.01    101.88 o 
  -2   1   6       25.48       29.48      5.48 o 
  -1   1   6      766.47      629.02     19.03 o 
   0   1   6      205.12      186.45      8.51 o 
   1   1   6     3641.93     3452.10     56.42 o 
   2   1   6     1942.04     2075.17     49.07 o 
   3   1   6     5094.50     5222.26     76.55 o 
   4   1   6        1.16        3.10      5.71 o 
   5   1   6     1654.72     1694.38     34.72 o 
   6   1   6       99.42       85.86     18.54 o 
   7   1   6       18.93        1.84     17.75 o 
   8   1   6      177.53      166.58     23.02 o 
   9   1   6        1.24       19.52     20.51 o 
 -11   2   6      161.84      123.71     27.63 o 
 -10   2   6        0.69       11.83     17.80 o 
  -9   2   6       96.89       65.84     17.99 o 
  -8   2   6      134.46       97.86     11.81 o 
  -7   2   6       14.73       17.28      7.03 o 
  -6   2   6      222.79      227.62      9.77 o 
  -5   2   6     1867.10     1834.76     26.47 o 
  -4   2   6     2068.48     2121.38     29.33 o 
  -3   2   6      120.61      143.51      8.93 o 
  -2   2   6     2532.36     2650.31     38.80 o 
  -1   2   6      687.93      705.56     18.67 o 
   0   2   6     1455.73     1271.96     27.00 o 
   1   2   6       24.99       28.56      5.98 o 
   2   2   6      456.77      513.59     14.56 o 
   3   2   6     2092.43     2021.73     33.53 o 
   4   2   6      208.18      154.00      9.86 o 
   5   2   6      436.88      388.05     15.81 o 
   6   2   6      302.79      344.66     24.68 o 
   7   2   6      945.73      916.59     40.33 o 
   8   2   6        1.10      -15.34     18.65 o 
   9   2   6       72.03       81.68     28.49 o 
 -11   3   6        3.43       28.11     52.82 o 
 -10   3   6        5.02       -9.67     18.25 o 
  -9   3   6       29.27       30.77     34.60 o 
  -8   3   6      120.95      137.13     13.07 o 
  -7   3   6        2.13        4.56      7.16 o 
  -6   3   6       84.10      104.95      8.55 o 
  -5   3   6      151.91      167.78      7.83 o 
  -4   3   6     2575.83     2536.29     33.83 o 
  -3   3   6       23.33       36.79      5.76 o 
  -2   3   6      228.04      179.96      8.60 o 
  -1   3   6      291.26      248.95     11.44 o 
   0   3   6     1308.39     1348.21     27.10 o 
   1   3   6       20.73       58.43      6.52 o 
   2   3   6     6702.48     6890.29     99.53 o 
   3   3   6      577.92      522.92     16.34 o 
   4   3   6       91.78       89.72     11.99 o 
   5   3   6      500.87      486.34     13.32 o 
   6   3   6     1281.52     1222.62     37.41 o 
   7   3   6        0.75      -16.68     16.68 o 
   8   3   6       68.68       48.49     20.45 o 
   9   3   6       25.52       17.06     21.08 o 
 -11   4   6       13.96       35.12     21.33 o 
 -10   4   6       17.59       30.77     19.71 o 
  -9   4   6       15.17       17.14     16.22 o 
  -8   4   6       25.52       15.06     13.29 o 
  -7   4   6      161.64      193.32     11.77 o 
  -6   4   6       32.34       12.21      5.44 o 
  -5   4   6        4.82        1.86      6.17 o 
  -4   4   6      613.63      652.44     13.57 o 
  -3   4   6     6833.81     6658.88     84.94 o 
  -2   4   6       12.07       30.53      6.06 o 
  -1   4   6       31.19       42.25      7.74 o 
   0   4   6        2.66       18.09      6.32 o 
   1   4   6     3896.10     3846.26     58.87 o 
   2   4   6        6.82        3.53      5.97 o 
   3   4   6     1658.95     1583.49     28.46 o 
   4   4   6        5.75        6.06      6.38 o 
   5   4   6       10.67        7.36      6.93 o 
   6   4   6      322.35      307.35     16.43 o 
   7   4   6      114.93      150.21     21.81 o 
   8   4   6        8.62        3.89     19.33 o 
   9   4   6        1.20       10.97     20.67 o 
 -10   5   6       26.02       12.39     19.97 o 
  -9   5   6      133.54      143.06     19.76 o 
  -8   5   6       21.00       28.79     14.05 o 
  -7   5   6       17.31       10.18     10.98 o 
  -6   5   6        7.91        4.66      5.50 o 
  -5   5   6       90.26      137.12      9.25 o 
  -4   5   6      744.10      785.73     16.71 o 
  -3   5   6      712.05      686.64     15.66 o 
  -2   5   6      193.44      184.63      8.26 o 
  -1   5   6       91.47      132.77      9.41 o 
   0   5   6      137.85      143.93      9.48 o 
   1   5   6        8.43       -2.01      6.13 o 
   2   5   6     2719.67     2612.45     45.94 o 
   3   5   6       14.14       21.11      6.90 o 
   4   5   6      292.23      329.80     11.84 o 
   5   5   6      109.64      131.90     10.84 o 
   6   5   6     1756.31     1725.77     60.41 o 
   7   5   6      304.36      332.65     26.60 o 
   8   5   6       27.37       34.70     21.09 o 
   9   5   6       52.60        6.34     22.24 o 
 -10   6   6        2.43      -15.41     23.38 o 
  -9   6   6        8.24       35.12     18.81 o 
  -8   6   6       11.19        3.86     16.47 o 
  -7   6   6      276.92      337.45     14.13 o 
  -6   6   6      873.28      783.53     20.14 o 
  -5   6   6        1.03        3.55      7.90 o 
  -4   6   6        0.80       -6.87      6.87 o 
  -3   6   6     1180.97     1201.81     22.31 o 
  -2   6   6     2009.05     1849.62     31.72 o 
  -1   6   6      175.08      189.59      8.97 o 
   0   6   6      737.53      729.20     19.32 o 
   1   6   6     2414.99     2352.78     42.76 o 
   2   6   6      219.24      251.75     12.67 o 
   3   6   6       66.44       61.06      8.63 o 
   4   6   6      129.09      149.98      9.66 o 
   5   6   6        4.95        6.03      8.49 o 
   6   6   6      438.53      430.21     29.30 o 
   7   6   6       47.93       53.43     20.98 o 
   8   6   6        2.75      -10.90     20.16 o 
   9   6   6        4.84        2.15     21.03 o 
 -10   7   6       21.57        0.58     16.90 o 
  -9   7   6      150.05      155.34     18.13 o 
  -8   7   6       42.16       62.28     15.08 o 
  -7   7   6        6.51        7.51     10.14 o 
  -6   7   6       26.70       29.18     10.61 o 
  -5   7   6      110.81      107.87     10.14 o 
  -4   7   6      868.83      964.37     22.54 o 
  -3   7   6      322.99      271.23     11.38 o 
  -2   7   6      760.12      828.69     27.43 o 
  -1   7   6      877.60      825.83     21.65 o 
   0   7   6       12.94       -0.33      8.00 o 
   1   7   6       96.59      125.14     10.33 o 
   2   7   6       15.84        2.30      7.89 o 
   3   7   6       28.11       29.84      8.73 o 
   4   7   6      530.10      566.31     19.81 o 
   5   7   6      601.36      569.65     23.40 o 
   6   7   6     1270.10     1151.66    113.51 o 
   7   7   6        1.16       -5.61     20.52 o 
   8   7   6        1.20        3.37     22.07 o 
 -10   8   6       18.93       -6.57     28.69 o 
  -9   8   6       61.56       42.64     20.70 o 
  -8   8   6       58.20       50.44     15.98 o 
  -7   8   6       24.12       46.33     10.38 o 
  -6   8   6      228.94      251.67     13.92 o 
  -5   8   6      299.34      281.76     16.31 o 
  -4   8   6     1189.27     1320.42     23.72 o 
  -3   8   6      247.92      203.81     11.77 o 
  -2   8   6     4262.83     4099.51     76.98 o 
  -1   8   6      817.17      860.49     23.77 o 
   0   8   6     1022.64     1071.61     28.34 o 
   1   8   6        4.27       -6.92      6.92 o 
   2   8   6        5.69        2.33      7.79 o 
   3   8   6       14.50        7.28      8.20 o 
   4   8   6      458.46      443.77     20.83 o 
   5   8   6        3.16       -1.24     19.59 o 
   6   8   6       24.79       50.60     21.23 o 
   7   8   6       29.19       38.79     22.66 o 
   8   8   6        0.98      -23.46     23.46 o 
  -9   9   6       13.78       35.70     21.95 o 
  -8   9   6       28.74       19.52     19.83 o 
  -7   9   6       54.81       57.77     18.10 o 
  -6   9   6        3.82        9.82     11.77 o 
  -5   9   6      278.97      331.42     15.66 o 
  -4   9   6        6.39       -7.90      9.16 o 
  -3   9   6      276.74      257.01     14.65 o 
  -2   9   6      159.73      186.01     14.80 o 
  -1   9   6      142.13      158.22     13.15 o 
   0   9   6       11.31        6.54      9.81 o 
   1   9   6      129.50      170.01     16.26 o 
   2   9   6      306.34      326.80     12.81 o 
   3   9   6      696.64      635.62     17.98 o 
   4   9   6      116.20      123.48     18.64 o 
   5   9   6      230.81      245.79     27.28 o 
   6   9   6      165.17      126.68     25.80 o 
   7   9   6       11.95       11.81     22.98 o 
   8   9   6       67.07       41.68     26.16 o 
  -9  10   6       90.15       46.18     22.68 o 
  -8  10   6      148.96      151.65     24.33 o 
  -7  10   6       11.67        8.12     17.83 o 
  -6  10   6       50.01       71.58     15.80 o 
  -5  10   6      940.03      931.08     27.58 o 
  -4  10   6      148.55      211.07     17.40 o 
  -3  10   6      781.10      732.09     22.85 o 
  -2  10   6       14.07       10.04     11.19 o 
  -1  10   6      110.00       66.07     12.94 o 
   0  10   6       48.59       86.44     15.06 o 
   1  10   6       17.35        5.02     10.78 o 
   2  10   6       21.65        9.46      9.50 o 
   3  10   6       10.27        7.03     14.10 o 
   4  10   6       23.53       34.83     15.88 o 
   5  10   6       24.43       -3.72     40.18 o 
   6  10   6      300.80      322.19     32.23 o 
   7  10   6       91.03       15.50     25.47 o 
  -9  11   6        9.52      -25.19     40.93 o 
  -8  11   6       13.85       -9.53     22.36 o 
  -7  11   6        7.43        1.85     19.05 o 
  -6  11   6       67.56       45.03     18.32 o 
  -5  11   6      678.20      727.51     27.63 o 
  -4  11   6      322.53      282.19     28.18 o 
  -3  11   6        2.52        7.50     12.00 o 
  -2  11   6        6.08        7.94     12.69 o 
  -1  11   6      836.60      951.36     30.09 o 
   0  11   6       19.18       16.62     11.84 o 
   1  11   6      109.90      124.74     13.90 o 
   2  11   6      586.65      551.48     20.75 o 
   3  11   6     1390.04     1312.95     46.04 o 
   4  11   6        1.48       22.91     18.72 o 
   5  11   6      132.69       80.25     26.11 o 
   6  11   6       71.79       66.63     26.45 o 
   7  11   6      107.00      132.93     30.23 o 
  -8  12   6        3.06      -22.48     22.48 o 
  -7  12   6       42.91       56.76     23.37 o 
  -6  12   6       31.39       24.55     20.07 o 
  -5  12   6        3.76        6.53     15.94 o 
  -4  12   6        9.53        1.99     17.91 o 
  -3  12   6       24.39       12.99     13.09 o 
  -2  12   6      227.78      195.52     15.87 o 
  -1  12   6        6.46       18.26     13.67 o 
   0  12   6      441.48      359.53     18.90 o 
   1  12   6      196.53      206.81     16.07 o 
   2  12   6     1052.71     1027.32     42.50 o 
   3  12   6      547.05      574.40     34.70 o 
   4  12   6        8.89       -1.90     19.43 o 
   5  12   6      112.13      112.85     28.96 o 
   6  12   6        1.03       -6.14     25.79 o 
  -7  13   6        6.54        4.94     22.60 o 
  -6  13   6        6.80        6.11     20.46 o 
  -5  13   6       27.39       -5.84     16.97 o 
  -4  13   6       82.45       90.57     18.04 o 
  -3  13   6      304.04      273.49     28.84 o 
  -2  13   6      345.82      317.54     30.68 o 
  -1  13   6      544.36      569.78     31.02 o 
   0  13   6       13.69       10.31     14.95 o 
   1  13   6       71.35       69.74     15.93 o 
   2  13   6      395.10      416.75     26.75 o 
   3  13   6       27.68        4.42     20.55 o 
   4  13   6        3.60       15.42     26.67 o 
   5  13   6        9.75       -7.35     47.90 o 
   6  13   6       41.56       60.77     30.71 o 
  -7  14   6        4.66       12.89     25.71 o 
  -6  14   6        0.98       -5.65     30.20 o 
  -5  14   6      184.40      171.88     21.56 o 
  -4  14   6        1.60      -16.65     16.65 o 
  -3  14   6      166.10      177.13     24.60 o 
  -2  14   6       12.29       -4.60     14.34 o 
  -1  14   6       68.09       72.34     17.34 o 
   0  14   6      120.71      133.50     18.71 o 
   1  14   6       31.43        8.03     18.35 o 
   2  14   6       97.52       68.25     23.09 o 
   3  14   6       41.97       34.32     26.23 o 
   4  14   6       40.88       44.65     28.55 o 
   5  14   6      131.37      109.75     32.14 o 
  -6  15   6       45.79        2.00     24.78 o 
  -5  15   6      233.02      205.10     26.97 o 
  -4  15   6       11.33        9.01     18.47 o 
  -3  15   6      110.28      103.16     20.39 o 
  -2  15   6        0.20      -17.24     17.24 o 
  -1  15   6        1.97       -7.66     16.83 o 
   0  15   6       36.33       29.07     19.71 o 
   1  15   6        2.98       26.25     20.62 o 
   2  15   6        5.08       -5.12     22.86 o 
   3  15   6        2.07      -18.85     29.01 o 
   4  15   6       54.31       46.81     32.11 o 
  -5  16   6       44.83       46.14     32.61 o 
  -4  16   6        4.11       21.13     20.80 o 
  -3  16   6      384.02      406.76     27.46 o 
  -2  16   6        3.35       -2.90     18.54 o 
  -1  16   6        1.00      -19.99     20.89 o 
   0  16   6        3.26       33.90     22.12 o 
   1  16   6      124.35       95.18     27.48 o 
   2  16   6      106.23      129.99     27.57 o 
   3  16   6        7.46      -31.72     31.72 o 
  -3  17   6       10.65       21.14     22.41 o 
  -2  17   6        2.78       17.16     20.51 o 
  -1  17   6       70.42       79.39     23.94 o 
   0  17   6       61.11       26.49     26.96 o 
   1  17   6       83.65      116.14     38.29 o 
 -11   0   7       68.11      112.56     34.08 o 
  -9   0   7       21.70       58.25     28.73 o 
  -7   0   7     2284.85     2259.38     52.22 o 
  -5   0   7     3714.73     3621.64     66.55 o 
  -3   0   7     5032.59     4807.76     84.66 o 
  -1   0   7        5.63        0.43     11.18 o 
   1   0   7     9056.60     9215.58    200.40 o 
   3   0   7     5335.77     5162.19    153.48 o 
   5   0   7     1718.11     1598.32     44.59 o 
   7   0   7      103.27      143.73     31.49 o 
   9   0   7       43.51       36.84     34.16 o 
 -11   1   7        0.23      -20.92     20.92 o 
 -10   1   7        6.83        0.14     20.07 o 
  -9   1   7       15.40        4.41     18.37 o 
  -8   1   7       11.83        4.75     11.11 o 
  -7   1   7      455.49      424.26     12.78 o 
  -6   1   7      269.90      271.84      9.78 o 
  -5   1   7        0.80       -1.13      6.23 o 
  -4   1   7     1232.35     1248.69     24.08 o 
  -3   1   7     1791.22     1737.30     26.76 o 
  -2   1   7     2270.12     2150.23     42.48 o 
  -1   1   7      372.35      414.34     16.58 o 
   0   1   7     2353.52     2480.10     52.86 o 
   1   1   7       64.59       51.00      7.89 o 
   2   1   7     2685.79     2373.82     41.90 o 
   3   1   7      333.54      316.40     13.65 o 
   4   1   7      358.60      388.28     17.71 o 
   5   1   7        3.75        8.88      8.04 o 
   6   1   7      177.81      180.20     36.29 o 
   7   1   7      205.55      220.57     24.73 o 
   8   1   7      240.71      343.23     28.94 o 
   9   1   7        0.17      -11.62     23.26 o 
 -11   2   7       36.46       66.13     22.45 o 
 -10   2   7        0.10      -18.52     18.52 o 
  -9   2   7       30.91       22.39     17.03 o 
  -8   2   7       20.80       42.89     11.45 o 
  -7   2   7      408.25      487.80     22.21 o 
  -6   2   7     1254.53     1169.86     21.57 o 
  -5   2   7     1629.75     1622.73     25.72 o 
  -4   2   7        2.77        2.50      6.06 o 
  -3   2   7     1753.54     1709.91     28.09 o 
  -2   2   7     2143.17     1891.42     34.80 o 
  -1   2   7      306.53      286.85     13.97 o 
   0   2   7      811.64      719.18     22.43 o 
   1   2   7     1020.54      866.07     22.12 o 
   2   2   7      808.77      893.61     22.36 o 
   3   2   7     2669.89     2597.65     42.14 o 
   4   2   7      582.73      631.92     17.92 o 
   5   2   7     1171.74     1080.51     36.86 o 
   6   2   7      985.62      947.30     76.71 o 
   7   2   7      516.29      475.81     47.07 o 
   8   2   7        1.36      -10.96     20.62 o 
   9   2   7        5.47        1.03     21.79 o 
 -11   3   7       21.37       51.22     46.84 o 
 -10   3   7        4.80        7.43     20.34 o 
  -9   3   7       89.52       55.53     18.37 o 
  -8   3   7      108.10      126.19     12.78 o 
  -7   3   7      886.57      863.06     25.69 o 
  -6   3   7      257.16      288.60     10.41 o 
  -5   3   7       52.44       41.48      6.87 o 
  -4   3   7       99.34      145.18      8.56 o 
  -3   3   7     1678.23     1634.03     28.25 o 
  -2   3   7      274.69      256.45     11.39 o 
  -1   3   7     2937.36     2809.79     53.73 o 
   0   3   7       12.68       14.57      7.71 o 
   1   3   7       91.20       73.33      8.01 o 
   2   3   7     2174.71     1932.79     33.45 o 
   3   3   7      144.35      128.42     10.91 o 
   4   3   7     2133.39     2100.84     38.94 o 
   5   3   7      429.15      461.86     27.20 o 
   6   3   7       10.62        8.76     18.70 o 
   7   3   7       24.11        5.53     19.75 o 
   8   3   7       54.59       63.95     22.34 o 
   9   3   7        2.27       24.29     23.60 o 
 -10   4   7        0.64      -20.58     20.58 o 
  -9   4   7       54.14       30.94     17.50 o 
  -8   4   7      259.86      258.86     19.38 o 
  -7   4   7       46.28       41.44     12.13 o 
  -6   4   7     1507.96     1508.64     24.45 o 
  -5   4   7       56.51       88.47      8.03 o 
  -4   4   7        2.70       -3.00      6.86 o 
  -3   4   7       66.59       87.39      8.03 o 
  -2   4   7     2011.50     1907.39     35.34 o 
  -1   4   7       97.06       92.47      9.83 o 
   0   4   7     6431.36     6466.82    113.33 o 
   1   4   7      657.68      737.10     17.87 o 
   2   4   7      102.29      114.92      8.81 o 
   3   4   7        9.92        5.91      8.82 o 
   4   4   7     1817.85     1787.56     32.49 o 
   5   4   7       13.08       20.90      8.20 o 
   6   4   7     1068.90     1096.79     47.23 o 
   7   4   7       88.91       46.27     20.47 o 
   8   4   7       87.60      109.06     24.11 o 
   9   4   7       35.60       65.76     24.20 o 
 -10   5   7       49.16       40.96     22.92 o 
  -9   5   7        2.65       19.71     17.96 o 
  -8   5   7      168.03      229.35     14.69 o 
  -7   5   7       11.03       15.46     11.68 o 
  -6   5   7      613.19      612.34     15.64 o 
  -5   5   7      434.55      477.47     14.25 o 
  -4   5   7      838.33      772.56     17.75 o 
  -3   5   7       11.03        9.17      6.92 o 
  -2   5   7      521.71      527.51     16.02 o 
  -1   5   7      870.53      769.50     24.14 o 
   0   5   7      250.32      323.95     13.20 o 
   1   5   7     1930.81     1940.10     34.40 o 
   2   5   7      260.54      331.16     16.55 o 
   3   5   7     2782.49     2669.25     47.89 o 
   4   5   7       49.04       63.91      8.64 o 
   5   5   7      246.97      245.19     20.03 o 
   6   5   7        0.05       26.23     20.32 o 
   7   5   7      116.98      118.32     28.49 o 
   8   5   7      253.88      304.65     29.44 o 
 -10   6   7       59.33       81.51     24.19 o 
  -9   6   7        2.08       13.02     18.87 o 
  -8   6   7        0.01      -11.07     11.07 o 
  -7   6   7      224.20      201.34     16.03 o 
  -6   6   7      789.57      859.13     24.14 o 
  -5   6   7     1040.31      971.45     22.91 o 
  -4   6   7       70.23       65.25      8.40 o 
  -3   6   7       47.06       30.85      7.56 o 
  -2   6   7       16.04       14.46      7.47 o 
  -1   6   7      196.65      270.14     12.13 o 
   0   6   7     1016.60      962.19     23.61 o 
   1   6   7     2343.84     2427.93     58.34 o 
   2   6   7        7.83       -1.77      7.83 o 
   3   6   7      173.81      218.16     12.25 o 
   4   6   7     1263.84     1263.73     28.48 o 
   5   6   7        9.26       -1.96     14.95 o 
   6   6   7      804.92      758.51     40.86 o 
   7   6   7      330.19      353.53     31.06 o 
   8   6   7      197.11      250.18     28.67 o 
 -10   7   7       35.64       43.32     18.74 o 
  -9   7   7       37.75       59.30     21.63 o 
  -8   7   7       24.48       11.22     12.48 o 
  -7   7   7       46.02       12.80     13.16 o 
  -6   7   7      193.64      208.69     16.30 o 
  -5   7   7      807.46      901.39     22.47 o 
  -4   7   7      518.30      420.09     15.40 o 
  -3   7   7       53.79       46.55      9.35 o 
  -2   7   7      104.95      122.86      9.05 o 
  -1   7   7        4.11       14.22      6.90 o 
   0   7   7      226.62      169.58     13.13 o 
   1   7   7        2.62       11.89     10.10 o 
   2   7   7     1129.61     1148.35     27.10 o 
   3   7   7      296.68      261.18     18.48 o 
   4   7   7        2.10        3.17     12.64 o 
   5   7   7      200.39      176.34     41.40 o 
   6   7   7      144.90      181.49     69.03 o 
   7   7   7       24.70       25.63     27.43 o 
   8   7   7        9.42        8.84     31.21 o 
 -10   8   7       64.58       67.93     41.56 o 
  -9   8   7        1.46       12.62     17.58 o 
  -8   8   7       22.05       21.22     15.46 o 
  -7   8   7      119.57       99.53     14.06 o 
  -6   8   7      112.95      139.63     17.78 o 
  -5   8   7      467.96      478.01     15.42 o 
  -4   8   7       22.58       32.15      9.18 o 
  -3   8   7      179.56      180.03     12.21 o 
  -2   8   7      575.44      671.23     22.76 o 
  -1   8   7       40.46       67.14     10.80 o 
   0   8   7       92.49       94.17     11.45 o 
   1   8   7     1695.68     1688.50     38.94 o 
   2   8   7       39.16       22.47      9.99 o 
   3   8   7     1284.05     1435.42     35.17 o 
   4   8   7        4.12       23.72     14.13 o 
   5   8   7       18.56        2.33     20.90 o 
   6   8   7        2.97       -7.62     21.90 o 
   7   8   7      189.43      231.33     30.35 o 
   8   8   7      120.92      151.00     29.29 o 
  -9   9   7        4.72       31.90     22.82 o 
  -8   9   7       13.56        8.04     13.33 o 
  -7   9   7      231.98      198.51     21.27 o 
  -6   9   7       92.88       98.42     15.42 o 
  -5   9   7        5.04        1.44     13.35 o 
  -4   9   7       98.19      109.14     12.86 o 
  -3   9   7      619.32      566.27     21.76 o 
  -2   9   7       80.15       88.46     13.09 o 
  -1   9   7        2.81       13.28     11.44 o 
   0   9   7       88.03      119.04     12.64 o 
   1   9   7        3.33        3.23      8.35 o 
   2   9   7      747.26      754.26     40.38 o 
   3   9   7      491.56      449.46     30.97 o 
   4   9   7        1.68        8.67     14.90 o 
   5   9   7      125.43      162.15     38.33 o 
   6   9   7      250.51      273.67     72.42 o 
   7   9   7       38.11       63.86     26.50 o 
  -9  10   7        6.39        2.12     23.77 o 
  -8  10   7        2.75        7.51     14.76 o 
  -7  10   7       30.25       22.14     19.39 o 
  -6  10   7       61.49       42.45     18.17 o 
  -5  10   7      291.11      320.84     20.28 o 
  -4  10   7      337.86      312.42     17.30 o 
  -3  10   7      332.37      387.71     18.39 o 
  -2  10   7       15.69       17.34     13.00 o 
  -1  10   7        2.95        3.75     12.30 o 
   0  10   7      180.66      163.35     22.60 o 
   1  10   7      391.68      399.76     22.50 o 
   2  10   7      332.44      373.48     23.61 o 
   3  10   7       27.17       43.58     16.53 o 
   4  10   7       62.09       34.90     27.71 o 
   5  10   7      133.49       92.18     25.81 o 
   6  10   7      396.90      398.39     35.75 o 
   7  10   7       96.90       78.39     29.69 o 
  -8  11   7      100.77      132.01     24.76 o 
  -7  11   7      312.10      329.33     26.01 o 
  -6  11   7       67.67       65.83     20.36 o 
  -5  11   7       16.96       38.48     16.09 o 
  -4  11   7        6.53       22.13     14.76 o 
  -3  11   7       58.31       44.64     13.22 o 
  -2  11   7       49.12       67.11     18.19 o 
  -1  11   7      125.42      114.51     15.36 o 
   0  11   7       61.11       61.64     13.75 o 
   1  11   7      118.33       80.68     13.68 o 
   2  11   7       69.22       48.61     17.49 o 
   3  11   7        1.38      -10.04     17.51 o 
   4  11   7       98.95      112.64     51.76 o 
   5  11   7       54.84       56.20     27.45 o 
   6  11   7      104.79      113.31     30.42 o 
  -8  12   7        6.44        7.32     25.53 o 
  -7  12   7       36.83        7.39     21.71 o 
  -6  12   7      275.92      333.62     27.97 o 
  -5  12   7       78.35       85.55     19.55 o 
  -4  12   7       45.38       34.91     16.42 o 
  -3  12   7      681.16      708.72     25.29 o 
  -2  12   7      691.07      660.13     27.01 o 
  -1  12   7        6.80        7.73     14.33 o 
   0  12   7       44.08       58.89     15.33 o 
   1  12   7       26.11       40.47     15.28 o 
   2  12   7       88.22       86.66     19.34 o 
   3  12   7        1.50      -10.84     19.83 o 
   4  12   7       26.79       21.55     25.81 o 
   5  12   7       62.01       72.66     29.36 o 
   6  12   7       29.32       16.82     28.35 o 
  -7  13   7        0.82       -7.74     21.83 o 
  -6  13   7       71.49      103.19     23.23 o 
  -5  13   7        1.36       -7.61     17.36 o 
  -4  13   7       14.89       -6.85     17.17 o 
  -3  13   7      116.60      128.65     18.71 o 
  -2  13   7        6.08       -0.29     14.63 o 
  -1  13   7       55.57       41.87     16.46 o 
   0  13   7       32.26       21.88     15.68 o 
   1  13   7       21.80       16.42     18.53 o 
   2  13   7       75.91      149.28     20.95 o 
   3  13   7       29.79        6.30     21.36 o 
   4  13   7        5.70       22.79     27.66 o 
   5  13   7       28.27      -20.23     28.72 o 
  -6  14   7      692.34      704.50     36.73 o 
  -5  14   7      431.63      419.55     45.06 o 
  -4  14   7       43.70       27.49     21.14 o 
  -3  14   7        7.11       14.70     18.11 o 
  -2  14   7      261.91      240.22     21.81 o 
  -1  14   7        5.27       10.96     16.39 o 
   0  14   7       17.95       25.99     17.04 o 
   1  14   7       10.33       -2.02     20.33 o 
   2  14   7       82.71       63.11     23.71 o 
   3  14   7        5.86       -7.15     22.86 o 
   4  14   7       49.52       97.55     31.91 o 
  -5  15   7       16.08       -0.84     22.55 o 
  -4  15   7        1.07       -4.98     18.76 o 
  -3  15   7       57.58       68.57     20.18 o 
  -2  15   7       63.74       28.76     18.97 o 
  -1  15   7       21.69        7.91     17.99 o 
   0  15   7        0.23        7.85     20.03 o 
   1  15   7        1.63        1.03     19.99 o 
   2  15   7        4.10       31.98     25.99 o 
   3  15   7        1.03       11.01     31.06 o 
  -4  16   7       14.04       18.50     21.80 o 
  -3  16   7        8.39       28.42     20.48 o 
  -2  16   7       13.24       -2.66     18.79 o 
  -1  16   7        6.15       18.56     23.08 o 
   0  16   7        1.12       43.00     22.71 o 
   1  16   7      149.85      132.01     26.82 o 
   2  16   7      130.78      158.50     30.22 o 
 -10   0   8        0.51       20.62     32.67 o 
  -8   0   8       12.38        9.68     16.83 o 
  -6   0   8       99.29      111.78     12.25 o 
  -4   0   8     1715.99     1680.80     36.63 o 
  -2   0   8     2425.19     2357.36     73.24 o 
   0   0   8     3054.58     2798.48     84.88 o 
   2   0   8       74.63       88.10     12.87 o 
   4   0   8     1037.19     1019.79     29.72 o 
   6   0   8      724.14      766.77     59.12 o 
   8   0   8       58.20       62.11     35.82 o 
 -10   1   8       57.07       55.61     22.65 o 
  -9   1   8      151.82      139.93     14.24 o 
  -8   1   8        5.12       17.35     11.72 o 
  -7   1   8      797.11      728.57     22.36 o 
  -6   1   8      100.14      110.31      9.94 o 
  -5   1   8      651.98      736.84     15.88 o 
  -4   1   8     2607.05     2524.45     37.18 o 
  -3   1   8      177.70      213.47     10.89 o 
  -2   1   8      906.89      889.91     25.82 o 
  -1   1   8     4748.04     4621.52     92.54 o 
   0   1   8      392.19      358.69     16.41 o 
   1   1   8     1286.01     1056.98     29.38 o 
   2   1   8      760.06      749.88     20.05 o 
   3   1   8     2877.96     2790.30     49.35 o 
   4   1   8      968.13      998.96     22.31 o 
   5   1   8     2896.26     2952.81     91.67 o 
   6   1   8       28.19        1.53     19.78 o 
   7   1   8      205.59      176.53     26.30 o 
   8   1   8       94.65       79.75     25.36 o 
 -10   2   8       16.34      -18.95     21.42 o 
  -9   2   8      101.64      129.16     25.72 o 
  -8   2   8       74.16       42.57     12.39 o 
  -7   2   8      130.05      108.37     12.68 o 
  -6   2   8        2.25        5.05      7.39 o 
  -5   2   8        3.70        3.18      6.93 o 
  -4   2   8        8.12       -0.47      7.26 o 
  -3   2   8      234.44      205.76     10.79 o 
  -2   2   8      750.38      744.07     21.93 o 
  -1   2   8      333.52      326.47     14.76 o 
   0   2   8     1819.29     1677.98     40.29 o 
   1   2   8     2770.45     2691.08     58.39 o 
   2   2   8      200.88      187.95     12.36 o 
   3   2   8     1671.64     1753.72     34.70 o 
   4   2   8     1162.11     1111.87     25.70 o 
   5   2   8     1294.23     1201.28     49.74 o 
   6   2   8        6.54       26.92     20.07 o 
   7   2   8      177.05      175.70     40.62 o 
   8   2   8       53.59       42.80     24.27 o 
 -10   3   8       17.31      -10.64     21.83 o 
  -9   3   8        3.48       -0.33     15.94 o 
  -8   3   8      513.84      500.82     27.55 o 
  -7   3   8      236.28      249.03     15.16 o 
  -6   3   8       91.51      104.57      8.76 o 
  -5   3   8      193.27      237.22     10.60 o 
  -4   3   8     1121.58     1121.32     24.10 o 
  -3   3   8        0.12       -7.50      7.50 o 
  -2   3   8     3636.52     3693.80     62.16 o 
  -1   3   8       30.95       31.95      9.34 o 
   0   3   8     4758.34     4965.42     89.63 o 
   1   3   8      615.51      621.02     20.10 o 
   2   3   8     2162.58     2099.25     43.32 o 
   3   3   8       25.64       42.01      8.99 o 
   4   3   8       35.89       39.01      9.07 o 
   5   3   8      408.77      396.70     29.09 o 
   6   3   8      109.89      187.17     25.52 o 
   7   3   8       20.97        3.75     22.04 o 
   8   3   8       86.04       78.81     25.53 o 
 -10   4   8        8.47       24.31     20.79 o 
  -9   4   8        7.65       19.04     16.48 o 
  -8   4   8       34.09       44.05     14.05 o 
  -7   4   8       13.48       18.07     12.55 o 
  -6   4   8      150.09      183.83     10.53 o 
  -5   4   8       39.44       32.80      8.65 o 
  -4   4   8       35.64       46.40      8.44 o 
  -3   4   8       99.31       90.53      9.67 o 
  -2   4   8        1.69        5.69      8.37 o 
  -1   4   8      437.48      446.30     17.29 o 
   0   4   8      644.77      607.62     20.55 o 
   1   4   8     2920.12     2833.59     55.79 o 
   2   4   8        4.57        5.79      7.63 o 
   3   4   8     2966.29     2982.48     53.31 o 
   4   4   8        0.68       11.63      9.19 o 
   5   4   8       89.54       70.99     18.20 o 
   6   4   8      366.89      358.89     49.83 o 
   7   4   8      347.29      347.36     39.67 o 
   8   4   8        8.32       13.27     24.38 o 
 -10   5   8       13.30        2.20     20.40 o 
  -9   5   8       53.87       51.10     18.10 o 
  -8   5   8      145.56      154.44     18.13 o 
  -7   5   8      244.22      225.34     17.15 o 
  -6   5   8      144.39      132.93     11.97 o 
  -5   5   8       47.82       39.67      8.97 o 
  -4   5   8      109.03      124.92      9.66 o 
  -3   5   8      202.69      141.75     10.55 o 
  -2   5   8      992.51     1076.17     24.79 o 
  -1   5   8      162.63      159.91     12.55 o 
   0   5   8      706.59      698.74     22.49 o 
   1   5   8      437.80      472.00     16.93 o 
   2   5   8     1560.40     1527.57     32.42 o 
   3   5   8      198.57      255.62     13.52 o 
   4   5   8        4.55       25.07     12.46 o 
   5   5   8        8.89        8.59     20.46 o 
   6   5   8       53.97       62.37     32.67 o 
   7   5   8      145.07       95.23     26.06 o 
   8   5   8      123.72      152.53     27.97 o 
 -10   6   8        1.00       23.30     21.61 o 
  -9   6   8      127.24      124.27     20.68 o 
  -8   6   8      221.26      206.78     16.99 o 
  -7   6   8        2.90       -8.63     13.19 o 
  -6   6   8        6.51        0.35     12.31 o 
  -5   6   8        4.54        7.60      8.64 o 
  -4   6   8      320.36      306.66     12.50 o 
  -3   6   8     1652.11     1775.91     32.97 o 
  -2   6   8      534.84      487.23     19.25 o 
  -1   6   8       38.57       38.32     10.59 o 
   0   6   8        8.25       15.20     10.09 o 
   1   6   8      202.23      163.09     14.03 o 
   2   6   8        0.54        2.36      9.20 o 
   3   6   8       54.98       75.14     10.56 o 
   4   6   8      628.65      720.14     27.60 o 
   5   6   8      913.68      924.91     67.81 o 
   6   6   8      163.49      186.63     26.48 o 
   7   6   8      148.02      134.63     27.42 o 
   8   6   8        1.24      -26.93     38.37 o 
 -10   7   8       21.05       -7.17     27.98 o 
  -9   7   8       71.09       74.16     24.56 o 
  -8   7   8        6.62       33.22     14.73 o 
  -7   7   8      602.66      573.16     24.96 o 
  -6   7   8        6.52        1.44     13.60 o 
  -5   7   8      273.16      287.03     15.95 o 
  -4   7   8      323.11      382.75     14.78 o 
  -3   7   8        4.21       -3.11      8.57 o 
  -2   7   8      419.61      443.52     14.79 o 
  -1   7   8     1991.72     1988.13     35.62 o 
   0   7   8       25.76       14.15     11.32 o 
   1   7   8        1.19       16.52     10.99 o 
   2   7   8       15.44       17.50     11.40 o 
   3   7   8      203.21      183.75     19.93 o 
   4   7   8      226.03      215.94     18.11 o 
   5   7   8      658.92      749.31     43.96 o 
   6   7   8      109.71       91.84     25.66 o 
   7   7   8       54.03       63.37     40.11 o 
  -9   8   8       26.66       20.76     17.53 o 
  -8   8   8       38.58       52.00     14.62 o 
  -7   8   8      142.42      156.36     17.99 o 
  -6   8   8      194.45      184.57     15.72 o 
  -5   8   8       34.34       25.40     12.52 o 
  -4   8   8       58.39       60.49     11.30 o 
  -3   8   8      137.28      165.43     12.99 o 
  -2   8   8      873.60      868.34     20.89 o 
  -1   8   8      148.01      143.21     14.27 o 
   0   8   8      222.28      275.93     16.77 o 
   1   8   8       64.08       72.67     12.83 o 
   2   8   8       15.02       16.43     11.97 o 
   3   8   8       57.54       38.72     15.37 o 
   4   8   8     1089.03     1099.02     42.09 o 
   5   8   8      147.60      139.64     29.24 o 
   6   8   8       54.64       75.65     26.68 o 
   7   8   8       12.63       -1.15     24.97 o 
  -9   9   8        0.06       -8.24     22.29 o 
  -8   9   8       23.34       14.98     14.51 o 
  -7   9   8        3.40       -1.31     15.91 o 
  -6   9   8      845.21      845.60     33.27 o 
  -5   9   8       72.80       71.61     13.82 o 
  -4   9   8        3.83       12.99     10.92 o 
  -3   9   8      188.80      231.87     16.09 o 
  -2   9   8       59.40       57.00     13.43 o 
  -1   9   8      884.16      938.74     29.12 o 
   0   9   8      114.38       85.58     14.04 o 
   1   9   8      257.66      352.45     19.07 o 
   2   9   8      831.20      772.39     26.15 o 
   3   9   8     1118.82     1140.22     38.01 o 
   4   9   8      134.79      120.84     26.20 o 
   5   9   8       65.72       59.65     26.93 o 
   6   9   8       16.15        8.82     25.29 o 
   7   9   8       16.11        3.65     28.90 o 
  -8  10   8       49.02       91.63     18.00 o 
  -7  10   8       44.66       68.46     20.63 o 
  -6  10   8      375.70      406.40     26.66 o 
  -5  10   8      321.55      326.55     32.98 o 
  -4  10   8        7.34        2.07     14.70 o 
  -3  10   8      114.69       99.81     14.68 o 
  -2  10   8        2.98       17.55     13.25 o 
  -1  10   8        5.64        4.34     13.38 o 
   0  10   8       16.98        1.04     12.56 o 
   1  10   8      134.80      141.78     15.70 o 
   2  10   8      101.68      108.38     22.38 o 
   3  10   8      225.52      236.81     21.50 o 
   4  10   8      313.73      325.03     33.36 o 
   5  10   8      109.58       91.64     27.94 o 
   6  10   8        8.17       -1.65     26.88 o 
  -8  11   8       69.10       37.76     28.43 o 
  -7  11   8        1.11        4.44     20.36 o 
  -6  11   8       15.04       24.22     19.52 o 
  -5  11   8      120.16      100.25     18.41 o 
  -4  11   8        2.93       15.22     15.83 o 
  -3  11   8       46.89       36.97     13.97 o 
  -2  11   8      122.49      161.11     18.04 o 
  -1  11   8      220.49      251.01     19.59 o 
   0  11   8      869.63      814.68     29.34 o 
   1  11   8       52.87       42.84     15.24 o 
   2  11   8       10.41       12.38     17.32 o 
   3  11   8       15.58        1.94     19.56 o 
   4  11   8        3.67       14.67     28.77 o 
   5  11   8        7.74       -5.70     26.01 o 
   6  11   8        0.56       -6.79     28.47 o 
  -7  12   8       10.24        5.05     21.68 o 
  -6  12   8       13.69       18.79     21.03 o 
  -5  12   8       60.31       51.98     18.49 o 
  -4  12   8       96.69      105.91     18.40 o 
  -3  12   8       18.03       14.19     16.15 o 
  -2  12   8      297.14      255.90     20.19 o 
  -1  12   8       56.54      116.13     17.69 o 
   0  12   8       40.20       49.98     16.13 o 
   1  12   8      404.88      411.08     26.55 o 
   2  12   8      346.14      340.87     25.27 o 
   3  12   8      256.71      329.25     29.29 o 
   4  12   8       51.46       71.91     29.29 o 
   5  12   8       23.96       -5.25     33.38 o 
  -7  13   8       52.29       84.54     48.80 o 
  -6  13   8      191.92      207.36     26.82 o 
  -5  13   8       67.75       68.83     20.00 o 
  -4  13   8       23.81       14.17     18.49 o 
  -3  13   8       51.24       34.47     18.25 o 
  -2  13   8      311.30      354.78     21.19 o 
  -1  13   8       59.66       69.75     17.29 o 
   0  13   8       64.46       51.44     17.46 o 
   1  13   8      167.41      159.53     22.68 o 
   2  13   8      287.01      358.79     30.32 o 
   3  13   8       18.92        6.87     21.56 o 
   4  13   8       92.21       42.76     31.11 o 
  -6  14   8       10.79       10.63     26.32 o 
  -5  14   8      146.85      138.08     26.20 o 
  -4  14   8        2.08      -18.19     18.28 o 
  -3  14   8        2.50       13.93     18.54 o 
  -2  14   8       45.93        0.60     22.41 o 
  -1  14   8       58.03       15.22     18.03 o 
   0  14   8        8.03       30.66     29.71 o 
   1  14   8      225.24      203.54     28.50 o 
   2  14   8       10.62       -6.55     22.56 o 
   3  14   8        0.05       -5.32     29.64 o 
   4  14   8        5.41       22.70     31.31 o 
  -5  15   8       32.80       52.11     49.83 o 
  -4  15   8        3.31       12.31     20.23 o 
  -3  15   8        4.16      -12.49     18.95 o 
  -2  15   8       80.77       70.09     24.78 o 
  -1  15   8        6.06       20.20     26.53 o 
   0  15   8        5.62        3.96     27.26 o 
   1  15   8       71.68       74.25     33.84 o 
   2  15   8       45.35       53.76     26.05 o 
  -3  16   8        0.04      -10.39     26.01 o 
  -2  16   8       12.45      -24.27     43.22 o 
  -1  16   8        4.03        1.06     26.68 o 
   0  16   8        2.38       35.26     77.38 o 
   1  16   8       18.23       33.36     27.72 o 
  -9   0   9      179.08      135.68     21.88 o 
  -7   0   9      130.93      121.32     21.30 o 
  -5   0   9      712.90      732.17     31.49 o 
  -3   0   9       56.83       85.20     12.74 o 
  -1   0   9       34.37      101.05     28.10 o 
   1   0   9     8055.73     8095.05    298.96 o 
   3   0   9     4903.99     4836.13    113.58 o 
   5   0   9      254.33      208.12     35.66 o 
   7   0   9      288.55      334.46     43.45 o 
 -10   1   9       53.92       28.69     26.22 o 
  -9   1   9       69.32       51.63     14.38 o 
  -8   1   9        0.37      -12.35     12.35 o 
  -7   1   9      190.39      156.62     14.81 o 
  -6   1   9      513.73      556.64     16.58 o 
  -5   1   9      297.19      282.32     12.02 o 
  -4   1   9     1348.39     1353.11     25.96 o 
  -3   1   9       60.32       44.76      9.75 o 
  -2   1   9      323.62      324.08     15.63 o 
  -1   1   9      145.22      149.39     13.39 o 
   0   1   9     1916.84     2017.73     47.84 o 
   1   1   9       29.76       21.35     17.34 o 
   2   1   9      485.56      412.61     19.11 o 
   3   1   9       87.71      104.06     11.72 o 
   4   1   9        1.33        9.24     11.73 o 
   5   1   9       45.60       66.14     25.31 o 
   6   1   9       40.33       86.65     23.40 o 
   7   1   9       17.09      -11.95     23.16 o 
   8   1   9      135.94      163.91     31.84 o 
 -10   2   9       29.63       30.80     18.02 o 
  -9   2   9        1.82       -5.43     14.13 o 
  -8   2   9      145.26      116.39     16.39 o 
  -7   2   9        2.34       -8.40     11.91 o 
  -6   2   9        1.09       -4.75      9.05 o 
  -5   2   9     1001.05     1005.82     20.98 o 
  -4   2   9       33.28       55.76      9.75 o 
  -3   2   9      702.04      743.72     24.76 o 
  -2   2   9     1605.13     1489.07     34.95 o 
  -1   2   9       82.53       78.60     11.05 o 
   0   2   9     2785.16     2678.90     59.39 o 
   1   2   9     4413.27     4274.63    109.16 o 
   2   2   9      443.97      525.35     31.62 o 
   3   2   9       28.53       20.00      9.56 o 
   4   2   9     1662.13     1801.01     52.52 o 
   5   2   9      372.58      393.50     30.50 o 
   6   2   9      165.65      180.18     30.74 o 
   7   2   9      233.60      279.11     30.15 o 
   8   2   9      285.74      349.75     34.09 o 
 -10   3   9       38.50       25.77     19.36 o 
  -9   3   9        1.72       15.10     14.33 o 
  -8   3   9       40.14       37.39     13.71 o 
  -7   3   9       43.27       38.17     12.81 o 
  -6   3   9       50.39       49.79     11.06 o 
  -5   3   9       96.72       80.94      9.28 o 
  -4   3   9      929.15     1008.59     23.42 o 
  -3   3   9      154.07      129.17     10.79 o 
  -2   3   9      966.60      932.39     26.20 o 
  -1   3   9      230.92      185.68     13.37 o 
   0   3   9        7.32       -3.53      9.72 o 
   1   3   9      411.09      375.93     16.63 o 
   2   3   9      443.66      387.75     18.99 o 
   3   3   9      270.49      290.37     14.14 o 
   4   3   9     1033.01     1023.09     37.75 o 
   5   3   9      609.63      729.81     83.04 o 
   6   3   9      218.65      141.92     36.37 o 
   7   3   9       32.53       10.93     23.88 o 
   8   3   9        9.78       -6.17     24.62 o 
 -10   4   9        7.43      -19.05     19.05 o 
  -9   4   9        0.86      -11.61     13.90 o 
  -8   4   9       81.50       87.66     15.70 o 
  -7   4   9      229.16      242.98     16.43 o 
  -6   4   9       20.94       24.36     10.92 o 
  -5   4   9       55.61       18.71      9.36 o 
  -4   4   9       30.79       50.70     10.19 o 
  -3   4   9       40.78       53.51      9.92 o 
  -2   4   9     1218.83     1196.27     27.37 o 
  -1   4   9       17.03       25.47     11.32 o 
   0   4   9     3751.36     3811.78     72.77 o 
   1   4   9        0.45      -10.40     11.80 o 
   2   4   9      974.99      955.65     24.97 o 
   3   4   9       13.36       19.18     11.13 o 
   4   4   9     4619.65     4570.53    163.12 o 
   5   4   9       37.34       46.07     21.34 o 
   6   4   9       36.20       18.32     40.70 o 
   7   4   9        4.71       32.28     35.42 o 
   8   4   9       56.84       39.56     28.14 o 
 -10   5   9       21.35       18.50     23.75 o 
  -9   5   9        6.11        1.85     14.37 o 
  -8   5   9       17.92        2.97     14.76 o 
  -7   5   9       45.52       43.84     15.37 o 
  -6   5   9      120.24      140.45     12.95 o 
  -5   5   9     1330.98     1324.45     28.35 o 
  -4   5   9      444.67      370.30     14.95 o 
  -3   5   9      379.17      405.88     15.25 o 
  -2   5   9       16.00       -0.74      9.23 o 
  -1   5   9     2874.95     2973.78     59.69 o 
   0   5   9      197.24      161.39     13.74 o 
   1   5   9      279.83      302.27     16.06 o 
   2   5   9       93.06       80.21     11.27 o 
   3   5   9     2448.34     2311.49     54.99 o 
   4   5   9        1.73        0.56     16.64 o 
   5   5   9        7.01       17.28     29.20 o 
   6   5   9        4.37        1.37     22.13 o 
   7   5   9       45.32       72.80     31.21 o 
  -9   6   9       10.46       -8.87     19.50 o 
  -8   6   9       32.26       42.04     16.04 o 
  -7   6   9      333.10      354.47     27.91 o 
  -6   6   9      419.31      439.44     22.03 o 
  -5   6   9      272.83      260.84     14.20 o 
  -4   6   9      143.81      166.91     12.30 o 
  -3   6   9      417.62      399.74     15.36 o 
  -2   6   9       67.71       89.73     11.22 o 
  -1   6   9       84.38       48.08     12.18 o 
   0   6   9      768.76      824.67     24.00 o 
   1   6   9     1111.42     1162.73     29.10 o 
   2   6   9      701.06      662.60     39.24 o 
   3   6   9       56.21       75.21     15.63 o 
   4   6   9      636.09      544.61     64.30 o 
   5   6   9      173.76      200.70     39.52 o 
   6   6   9      126.91      142.57     28.26 o 
   7   6   9      103.58      136.31     28.85 o 
  -9   7   9       10.17       -0.34     19.83 o 
  -8   7   9       15.73        7.09     23.36 o 
  -7   7   9       25.89       39.32     16.12 o 
  -6   7   9      184.92      177.11     18.20 o 
  -5   7   9       49.15        0.00     13.84 o 
  -4   7   9      686.12      612.38     26.04 o 
  -3   7   9       60.72       48.66     10.29 o 
  -2   7   9       32.34       49.19     10.02 o 
  -1   7   9      535.87      569.91     17.80 o 
   0   7   9      337.83      315.19     16.45 o 
   1   7   9      168.45      199.39     15.97 o 
   2   7   9     2381.93     2364.76     51.65 o 
   3   7   9        3.47       -2.65     14.85 o 
   4   7   9        0.35      -10.49     22.38 o 
   5   7   9       29.73       35.30     23.96 o 
   6   7   9       28.86       35.98     26.43 o 
   7   7   9      143.87      156.23     38.85 o 
  -9   8   9       66.62       43.16     27.41 o 
  -8   8   9       13.61        8.99     16.83 o 
  -7   8   9        1.57       -1.83     18.42 o 
  -6   8   9        9.75       17.59     19.37 o 
  -5   8   9       11.74       24.39     14.91 o 
  -4   8   9      241.65      269.13     15.58 o 
  -3   8   9        4.27       -2.01      8.93 o 
  -2   8   9      207.32      188.60     11.95 o 
  -1   8   9        0.98        0.13      8.95 o 
   0   8   9      184.74      194.82     16.10 o 
   1   8   9     1433.58     1455.23     37.53 o 
   2   8   9      267.24      304.92     18.69 o 
   3   8   9      234.37      273.61     38.63 o 
   4   8   9      235.77      196.93     29.61 o 
   5   8   9       25.35       65.13     26.65 o 
   6   8   9      103.20       75.23     29.61 o 
  -8   9   9        0.58       -1.44     15.30 o 
  -7   9   9       28.90       14.67     17.25 o 
  -6   9   9       70.25       90.50     17.77 o 
  -5   9   9      167.71      130.81     15.77 o 
  -4   9   9      656.67      698.93     22.58 o 
  -3   9   9      223.75      207.15     17.49 o 
  -2   9   9       39.85       46.98     14.01 o 
  -1   9   9        5.76       17.57     13.86 o 
   0   9   9      109.02      117.74     15.86 o 
   1   9   9        3.00       -2.55     13.52 o 
   2   9   9      246.75      252.23     22.43 o 
   3   9   9       79.64       57.35     17.45 o 
   4   9   9        0.07        7.22     24.10 o 
   5   9   9        1.98        5.05     26.03 o 
   6   9   9       32.97       21.54     28.11 o 
  -8  10   9       45.83       28.46     18.81 o 
  -7  10   9        9.23      -19.29     19.29 o 
  -6  10   9       84.31      108.21     22.20 o 
  -5  10   9       17.55       33.64     16.74 o 
  -4  10   9       81.60       84.83     16.99 o 
  -3  10   9      193.57      237.46     17.43 o 
  -2  10   9      172.62      147.44     16.82 o 
  -1  10   9       76.40       90.45     15.91 o 
   0  10   9      253.26      236.48     20.33 o 
   1  10   9      105.23      129.38     16.65 o 
   2  10   9       35.28       23.94     18.11 o 
   3  10   9       80.06       27.89     21.26 o 
   4  10   9        6.30       41.00     32.16 o 
   5  10   9      123.02      134.89     38.73 o 
   6  10   9       88.86       77.10     39.67 o 
  -7  11   9       12.78       -0.84     27.54 o 
  -6  11   9      286.48      261.43     31.26 o 
  -5  11   9        3.05       13.32     17.50 o 
  -4  11   9       12.92        5.67     15.83 o 
  -3  11   9       51.05       48.05     15.26 o 
  -2  11   9       19.37        6.18     14.84 o 
  -1  11   9      132.84      137.82     17.75 o 
   0  11   9       85.01       84.62     16.41 o 
   1  11   9      368.42      433.36     29.99 o 
   2  11   9      292.10      186.87     22.05 o 
   3  11   9       38.88       66.23     23.10 o 
   4  11   9       63.82       73.02     28.24 o 
   5  11   9      170.68      184.68     34.53 o 
  -7  12   9      226.73      267.46     55.94 o 
  -6  12   9        2.14       23.35     22.48 o 
  -5  12   9       56.76       40.57     19.04 o 
  -4  12   9        4.15       -0.74     17.39 o 
  -3  12   9      346.85      376.37     27.41 o 
  -2  12   9        1.45        2.11     16.19 o 
  -1  12   9        0.57      -15.60     15.60 o 
   0  12   9      255.83      228.06     20.33 o 
   1  12   9      426.44      458.10     46.26 o 
   2  12   9       84.99       65.08     22.58 o 
   3  12   9       32.16        2.72     44.28 o 
   4  12   9      115.30      112.63     55.38 o 
  -6  13   9       40.45       43.65     23.61 o 
  -5  13   9       79.45       54.74     30.13 o 
  -4  13   9        1.59      -12.48     18.21 o 
  -3  13   9        1.00       -9.77     17.82 o 
  -2  13   9      144.70      115.46     22.47 o 
  -1  13   9        2.49        6.20     16.76 o 
   0  13   9      125.63      110.49     21.63 o 
   1  13   9        5.20      -12.88     30.92 o 
   2  13   9       46.78       61.57     25.17 o 
   3  13   9        3.21       -3.57     30.13 o 
   4  13   9       36.45       27.57     32.84 o 
  -5  14   9       38.76       42.23     26.73 o 
  -4  14   9       20.77       25.20     26.87 o 
  -3  14   9        4.69       30.24     19.95 o 
  -2  14   9        4.91       15.41     18.60 o 
  -1  14   9       12.93        8.40     21.25 o 
   0  14   9      145.78      131.32     24.40 o 
   1  14   9       29.91       85.11     23.15 o 
   2  14   9        5.50      -15.58     30.07 o 
   3  14   9        0.31       11.84     31.09 o 
  -3  15   9        1.91      -27.91     27.91 o 
  -2  15   9       18.27       39.76     20.93 o 
  -1  15   9        6.49       -6.94     27.40 o 
   0  15   9       29.10       -0.75     22.22 o 
   1  15   9        9.12      -17.11     24.01 o 
 -10   0  10        6.13      -11.39     23.42 o 
  -8   0  10       50.64       63.82     21.37 o 
  -6   0  10      721.13      658.91     32.37 o 
  -4   0  10     1696.59     1633.65     43.35 o 
  -2   0  10     2796.66     2873.15     90.73 o 
   0   0  10     1206.23     1069.59     45.42 o 
   2   0  10     1759.77     1745.44     63.62 o 
   4   0  10     1795.03     2116.18    105.71 o 
   6   0  10      182.72      261.81     45.34 o 
 -10   1  10       11.83      -15.35     15.35 o 
  -9   1  10       87.54      119.83     16.26 o 
  -8   1  10       10.45      -11.02     13.73 o 
  -7   1  10      176.15      171.92     19.10 o 
  -6   1  10       43.57       25.13     11.39 o 
  -5   1  10     1101.22     1162.80     25.07 o 
  -4   1  10      977.72      923.07     30.70 o 
  -3   1  10      443.34      449.52     16.44 o 
  -2   1  10       82.35       92.81     12.66 o 
  -1   1  10     4515.96     4413.29     91.66 o 
   0   1  10     1044.09      991.20     31.14 o 
   1   1  10       70.35       71.29     13.71 o 
   2   1  10       12.72       14.97     12.36 o 
   3   1  10     4182.89     4217.94     88.88 o 
   4   1  10        2.54        5.53     19.59 o 
   5   1  10      565.88      544.22     36.78 o 
   6   1  10      123.04      134.71     27.46 o 
   7   1  10      282.68      249.65     32.56 o 
 -10   2  10        3.38      -17.48     38.80 o 
  -9   2  10       83.42       98.87     16.12 o 
  -8   2  10        0.35       18.13     14.25 o 
  -7   2  10        4.02        0.04     13.02 o 
  -6   2  10       14.12        3.28     11.04 o 
  -5   2  10     2028.88     1912.81     34.47 o 
  -4   2  10        2.41       -9.84      9.84 o 
  -3   2  10      221.52      241.92     13.37 o 
  -2   2  10      567.36      625.83     22.23 o 
  -1   2  10      126.82      110.41     13.39 o 
   0   2  10     1763.48     1634.01     42.73 o 
   1   2  10     1704.96     1720.58     44.77 o 
   2   2  10     1635.54     1665.72     43.95 o 
   3   2  10      423.94      398.52     18.83 o 
   4   2  10       49.20       39.93     21.70 o 
   5   2  10        5.46        2.73     21.43 o 
   6   2  10      170.90      159.04     28.82 o 
   7   2  10       17.38       25.47     25.23 o 
 -10   3  10        0.21      -18.84     25.44 o 
  -9   3  10       11.14       12.45     16.03 o 
  -8   3  10        0.61        2.94     13.95 o 
  -7   3  10      275.18      260.06     17.52 o 
  -6   3  10       35.17       39.14     12.01 o 
  -5   3  10        1.58       -8.73      9.79 o 
  -4   3  10      360.83      339.35     15.54 o 
  -3   3  10       13.18       17.28     10.18 o 
  -2   3  10      335.04      354.06     18.15 o 
  -1   3  10       43.72       33.20     12.01 o 
   0   3  10     3689.28     3467.01     92.81 o 
   1   3  10      249.61      234.22     16.08 o 
   2   3  10     1539.22     1525.72     37.37 o 
   3   3  10      205.76      257.59     20.61 o 
   4   3  10      446.57      459.26     33.72 o 
   5   3  10      190.53      220.81     28.55 o 
   6   3  10      746.27      731.26     43.16 o 
   7   3  10       84.61       74.14     28.23 o 
  -9   4  10       56.04       45.04     17.25 o 
  -8   4  10        0.09      -12.37     15.16 o 
  -7   4  10       16.27       -8.58     13.56 o 
  -6   4  10      304.58      237.44     15.06 o 
  -5   4  10       64.12       68.55     11.45 o 
  -4   4  10      256.23      253.05     14.15 o 
  -3   4  10      196.46      230.54     14.29 o 
  -2   4  10        1.47        8.59     10.42 o 
  -1   4  10       19.09       11.48     11.83 o 
   0   4  10        4.20       -9.90     11.29 o 
   1   4  10     2080.28     2026.71     45.53 o 
   2   4  10       52.75       29.28     11.30 o 
   3   4  10      657.82      660.82     39.06 o 
   4   4  10       84.16       64.33     19.75 o 
   5   4  10      302.29      314.30     42.35 o 
   6   4  10       77.93       15.73     25.81 o 
   7   4  10      360.08      437.48     37.41 o 
  -9   5  10        0.23       -0.51     16.77 o 
  -8   5  10       92.24       74.51     21.11 o 
  -7   5  10        0.35       -4.16     13.48 o 
  -6   5  10       96.49      105.03     14.86 o 
  -5   5  10      167.44      172.79     13.53 o 
  -4   5  10       57.71       94.08     11.93 o 
  -3   5  10      309.51      292.56     15.50 o 
  -2   5  10      494.68      526.77     19.16 o 
  -1   5  10     1111.00     1052.48     33.30 o 
   0   5  10     1396.61     1350.84     35.61 o 
   1   5  10      251.61      244.77     15.31 o 
   2   5  10      292.67      288.64     19.18 o 
   3   5  10       26.07       38.49     16.16 o 
   4   5  10      851.28      882.20     46.67 o 
   5   5  10       57.61       85.45     25.71 o 
   6   5  10      454.49      504.37     38.20 o 
   7   5  10       10.58       18.04     27.34 o 
  -9   6  10       88.62       80.15     18.53 o 
  -8   6  10       49.85       34.15     17.46 o 
  -7   6  10        4.15      -15.76     15.76 o 
  -6   6  10        1.16       -3.10     15.53 o 
  -5   6  10      273.46      283.60     17.29 o 
  -4   6  10       82.66       80.51     14.04 o 
  -3   6  10      173.63      201.44     14.29 o 
  -2   6  10       40.15       14.45     11.22 o 
  -1   6  10      201.17      191.19     15.96 o 
   0   6  10      329.20      321.81     16.88 o 
   1   6  10      987.74     1013.48     28.59 o 
   2   6  10        9.50        4.64     12.94 o 
   3   6  10      468.59      372.61     28.56 o 
   4   6  10       64.68      128.01     43.49 o 
   5   6  10      145.51      126.74     28.30 o 
   6   6  10      273.87      298.22     34.97 o 
  -9   7  10       18.17       25.79     24.46 o 
  -8   7  10      136.65      177.38     20.05 o 
  -7   7  10       77.73       60.41     17.83 o 
  -6   7  10       42.32       21.28     20.58 o 
  -5   7  10       93.96      100.98     15.17 o 
  -4   7  10      231.36      272.03     15.23 o 
  -3   7  10       17.68       16.13     12.78 o 
  -2   7  10      437.30      491.16     18.47 o 
  -1   7  10     1165.93     1203.25     27.35 o 
   0   7  10        4.71        5.19     11.90 o 
   1   7  10      189.98      147.58     18.93 o 
   2   7  10       70.10       51.00     16.65 o 
   3   7  10       11.79        3.36     16.41 o 
   4   7  10       40.72       30.01     24.73 o 
   5   7  10      938.23     1043.43     54.97 o 
   6   7  10      123.56       68.98     55.18 o 
  -8   8  10        0.34      -13.68     17.72 o 
  -7   8  10       14.16       16.35     20.19 o 
  -6   8  10        7.35        8.66     19.51 o 
  -5   8  10       35.05        4.87     16.19 o 
  -4   8  10       54.52       53.72     12.23 o 
  -3   8  10      116.02      157.75     14.17 o 
  -2   8  10       67.75       82.78     11.68 o 
  -1   8  10       33.07       46.74     11.04 o 
   0   8  10      225.52      283.67     19.57 o 
   1   8  10        7.87       16.16     13.77 o 
   2   8  10      557.88      469.87     26.33 o 
   3   8  10      367.12      354.12     24.44 o 
   4   8  10      389.59      444.97     38.29 o 
   5   8  10      234.72      230.19     34.02 o 
   6   8  10       80.63       93.28     31.84 o 
  -8   9  10      174.88      186.65     19.92 o 
  -7   9  10      174.82      204.66     28.37 o 
  -6   9  10      447.11      475.24     26.37 o 
  -5   9  10      342.52      343.06     20.69 o 
  -4   9  10       10.33       20.36     14.58 o 
  -3   9  10       37.64       32.50     13.10 o 
  -2   9  10        3.69        7.18     13.36 o 
  -1   9  10     1427.99     1482.30     52.26 o 
   0   9  10       36.12       -1.59     14.23 o 
   1   9  10       31.42       -5.85     13.96 o 
   2   9  10      450.17      372.01     25.65 o 
   3   9  10       97.67       67.33     27.04 o 
   4   9  10       52.47       52.60     27.61 o 
   5   9  10        9.71       12.38     27.88 o 
  -7  10  10        1.04       17.26     19.75 o 
  -6  10  10       29.31       29.96     18.77 o 
  -5  10  10       59.58       53.22     16.68 o 
  -4  10  10        4.87       11.86     16.91 o 
  -3  10  10       45.21       28.62     14.35 o 
  -2  10  10      142.24      130.62     18.08 o 
  -1  10  10      112.48      118.90     17.14 o 
   0  10  10      100.19      150.03     18.03 o 
   1  10  10      340.70      383.29     32.43 o 
   2  10  10      681.54      592.53     36.29 o 
   3  10  10       28.56       37.14     26.35 o 
   4  10  10        2.69       35.02     28.41 o 
   5  10  10        4.75       42.51     44.47 o 
  -7  11  10        7.00      -17.23     25.08 o 
  -6  11  10        3.28        7.42     21.11 o 
  -5  11  10      263.63      256.34     23.67 o 
  -4  11  10      190.46      192.73     21.36 o 
  -3  11  10      151.63      148.08     19.86 o 
  -2  11  10       15.04        6.03     16.02 o 
  -1  11  10      350.46      382.45     23.23 o 
   0  11  10       91.98       55.16     17.36 o 
   1  11  10      510.49      545.31     33.63 o 
   2  11  10        1.13       -9.16     21.75 o 
   3  11  10      115.32      146.99     31.67 o 
   4  11  10       52.58       70.35     39.87 o 
  -6  12  10        0.93      -21.54     21.54 o 
  -5  12  10        1.07      -21.42     21.42 o 
  -4  12  10        0.98       -5.49     18.89 o 
  -3  12  10       12.42       -2.19     17.57 o 
  -2  12  10        0.02       11.52     17.37 o 
  -1  12  10      317.96      270.40     35.90 o 
   0  12  10       82.34       75.55     21.75 o 
   1  12  10      367.59      376.18     38.44 o 
   2  12  10       12.71       -9.41     23.16 o 
   3  12  10       94.25       50.01     30.95 o 
  -5  13  10       29.55        6.46     24.33 o 
  -4  13  10      205.44      224.51     23.56 o 
  -3  13  10      105.36      120.49     25.49 o 
  -2  13  10      154.36      178.37     30.46 o 
  -1  13  10       68.68       55.85     21.95 o 
   0  13  10        7.29       16.48     21.35 o 
   1  13  10       65.50       59.35     22.84 o 
   2  13  10       41.19       42.08     25.32 o 
  -4  14  10        0.92      -27.80     27.80 o 
  -3  14  10       14.92       20.12     24.51 o 
  -2  14  10       18.78       19.52     20.38 o 
  -1  14  10        1.59       21.17     27.27 o 
   0  14  10       31.06       42.23     23.55 o 
   1  14  10        0.34      -19.76     24.58 o 
  -9   0  11       13.59       21.01     22.65 o 
  -7   0  11       57.79       77.49     22.51 o 
  -5   0  11     1572.88     1412.90     41.25 o 
  -3   0  11      631.39      613.21     26.72 o 
  -1   0  11       63.88       83.26     20.45 o 
   1   0  11      533.95      443.35     60.10 o 
   3   0  11     4531.28     4357.05    186.71 o 
   5   0  11     1654.68     1724.89     97.13 o 
  -9   1  11        2.36      -13.35     15.59 o 
  -8   1  11       29.43       14.62     18.34 o 
  -7   1  11        0.33       -7.83     14.25 o 
  -6   1  11      538.62      453.78     20.74 o 
  -5   1  11      151.15      139.84     12.69 o 
  -4   1  11      375.72      398.60     16.03 o 
  -3   1  11      154.33      153.49     12.88 o 
  -2   1  11      135.56      147.95     15.05 o 
  -1   1  11      636.67      597.90     25.29 o 
   0   1  11     2131.92     2168.11     53.49 o 
   1   1  11      120.14       94.71     15.18 o 
   2   1  11      839.86      721.64     27.85 o 
   3   1  11       59.15       84.41     24.71 o 
   4   1  11       66.27       43.89     24.35 o 
   5   1  11      145.57      153.25     28.14 o 
   6   1  11      667.93      743.80     45.08 o 
  -9   2  11        1.92       18.86     16.39 o 
  -8   2  11       28.18       44.33     15.87 o 
  -7   2  11      127.73      144.56     16.31 o 
  -6   2  11       15.99        7.49     13.48 o 
  -5   2  11      245.72      255.92     14.38 o 
  -4   2  11        1.47       -8.31     11.26 o 
  -3   2  11      269.25      279.48     16.07 o 
  -2   2  11     1035.98      998.00     30.12 o 
  -1   2  11      523.03      552.26     24.54 o 
   0   2  11       11.50        7.73     12.52 o 
   1   2  11       94.78       73.59     20.17 o 
   2   2  11       33.81       11.87     14.62 o 
   3   2  11      484.00      466.00     35.59 o 
   4   2  11      141.26      181.73     27.86 o 
   5   2  11      268.67      272.73     56.20 o 
   6   2  11       94.75       99.23     56.95 o 
  -9   3  11        7.86      -16.35     17.73 o 
  -8   3  11        7.48      -14.91     14.91 o 
  -7   3  11       28.94       52.73     15.33 o 
  -6   3  11       41.38       18.90     14.02 o 
  -5   3  11       54.53       72.22     12.40 o 
  -4   3  11      719.68      840.96     23.96 o 
  -3   3  11      422.87      403.17     18.11 o 
  -2   3  11      355.54      350.85     22.98 o 
  -1   3  11     2095.17     2009.01     46.13 o 
   0   3  11      311.08      331.20     21.34 o 
   1   3  11        0.04       -3.09     12.34 o 
   2   3  11      232.55      236.21     17.47 o 
   3   3  11     2133.97     2358.08     82.73 o 
   4   3  11      803.27      789.74     43.99 o 
   5   3  11      999.46     1044.94     53.40 o 
   6   3  11        7.87       43.16     30.19 o 
  -9   4  11       56.98       47.97     19.06 o 
  -8   4  11        2.19        4.26     15.50 o 
  -7   4  11      108.15      115.18     16.94 o 
  -6   4  11      101.85      123.47     20.56 o 
  -5   4  11        5.93       15.62     12.06 o 
  -4   4  11      672.32      714.07     27.33 o 
  -3   4  11      347.72      392.17     22.04 o 
  -2   4  11     2269.27     2293.91     45.71 o 
  -1   4  11      493.15      520.96     25.13 o 
   0   4  11       83.29       79.59     14.62 o 
   1   4  11        2.27       -5.04     12.70 o 
   2   4  11      331.70      344.55     17.94 o 
   3   4  11       19.44       49.19     20.37 o 
   4   4  11      697.23      708.67     42.66 o 
   5   4  11       76.61       26.68     67.26 o 
   6   4  11        6.98       10.84     27.55 o 
  -9   5  11        4.46       35.50     25.61 o 
  -8   5  11       18.20       29.35     18.05 o 
  -7   5  11       46.68       62.76     16.17 o 
  -6   5  11      245.27      236.33     18.10 o 
  -5   5  11      279.39      342.24     18.92 o 
  -4   5  11      404.30      311.01     16.40 o 
  -3   5  11      992.20     1006.43     41.12 o 
  -2   5  11      337.14      352.74     19.27 o 
  -1   5  11      709.80      754.58     28.75 o 
   0   5  11      351.04      330.61     19.51 o 
   1   5  11       29.40       30.62     12.74 o 
   2   5  11       47.26       60.61     14.75 o 
   3   5  11     1071.59      968.01     41.53 o 
   4   5  11      189.76      172.56     37.86 o 
   5   5  11      464.11      437.92     50.18 o 
   6   5  11       39.12        3.49     45.26 o 
  -8   6  11        7.42        9.11     18.09 o 
  -7   6  11       10.02        3.30     17.62 o 
  -6   6  11      273.07      324.68     26.04 o 
  -5   6  11      175.87      153.83     16.27 o 
  -4   6  11       11.73       14.13     12.00 o 
  -3   6  11      331.64      338.94     18.09 o 
  -2   6  11      982.33     1092.54     39.58 o 
  -1   6  11      717.26      678.08     28.66 o 
   0   6  11      191.38      239.62     17.05 o 
   1   6  11       12.69       13.81     14.21 o 
   2   6  11       35.41       20.39     16.28 o 
   3   6  11        9.57       10.27     20.54 o 
   4   6  11       17.18       28.78     26.44 o 
   5   6  11       49.16       46.56     28.41 o 
   6   6  11        9.56       -1.00     29.36 o 
  -8   7  11       25.59        9.27     18.49 o 
  -7   7  11       54.48       27.35     18.34 o 
  -6   7  11        0.96        0.26     16.03 o 
  -5   7  11       85.66      108.36     15.45 o 
  -4   7  11      738.80      687.19     22.12 o 
  -3   7  11        7.55       -4.37     11.83 o 
  -2   7  11       36.45       14.46     12.77 o 
  -1   7  11       51.12       55.70     12.30 o 
   0   7  11     1074.75     1040.52     30.50 o 
   1   7  11       21.24       27.98     14.91 o 
   2   7  11      874.20      928.63     41.18 o 
   3   7  11      182.38      134.96     27.97 o 
   4   7  11       46.00       49.17     28.15 o 
   5   7  11       16.03      -24.24     27.43 o 
  -8   8  11       15.29      -29.16     38.21 o 
  -7   8  11        6.26       26.40     21.64 o 
  -6   8  11       17.67       20.53     20.55 o 
  -5   8  11       43.96       35.15     17.58 o 
  -4   8  11      410.11      428.21     20.36 o 
  -3   8  11      539.36      547.28     19.04 o 
  -2   8  11       14.03       15.71     11.66 o 
  -1   8  11      298.40      243.80     18.18 o 
   0   8  11      496.05      527.86     26.45 o 
   1   8  11       71.31       79.03     19.84 o 
   2   8  11        4.18        1.05     17.48 o 
   3   8  11      202.76      202.31     32.95 o 
   4   8  11       43.13       73.14     29.96 o 
   5   8  11       98.14      107.94     31.97 o 
  -7   9  11        0.93       14.00     19.84 o 
  -6   9  11      107.92       70.96     20.40 o 
  -5   9  11        1.69        4.26     15.97 o 
  -4   9  11       17.85       15.78     15.30 o 
  -3   9  11      345.88      311.34     18.04 o 
  -2   9  11       54.91       43.44     14.93 o 
  -1   9  11      174.10      136.32     18.24 o 
   0   9  11        3.38       10.88     15.90 o 
   1   9  11      237.90      281.99     24.78 o 
   2   9  11      100.42      144.15     22.24 o 
   3   9  11       46.42       33.69     48.45 o 
   4   9  11      152.63      190.89     34.03 o 
  -7  10  11        1.17      -21.66     21.66 o 
  -6  10  11       17.40       -1.08     19.04 o 
  -5  10  11       23.57       13.65     16.80 o 
  -4  10  11        8.76       11.18     16.36 o 
  -3  10  11      418.37      482.28     26.54 o 
  -2  10  11      655.68      628.76     30.58 o 
  -1  10  11       79.36       92.71     21.41 o 
   0  10  11      720.05      684.22     42.74 o 
   1  10  11       82.20       50.28     19.96 o 
   2  10  11       44.62       58.28     23.28 o 
   3  10  11       90.23       96.75     32.95 o 
   4  10  11       15.18        1.44     58.60 o 
  -6  11  11       58.71       52.70     24.54 o 
  -5  11  11        1.97       26.85     23.24 o 
  -4  11  11        0.45      -15.17     17.63 o 
  -3  11  11       56.72       75.03     23.98 o 
  -2  11  11        2.30       -2.20     17.39 o 
  -1  11  11      158.71      169.27     19.88 o 
   0  11  11      112.04      119.79     22.04 o 
   1  11  11        8.53      -10.54     20.15 o 
   2  11  11        5.30       -9.90     25.82 o 
   3  11  11       43.25       57.28     44.04 o 
  -5  12  11       28.89       -1.27     25.82 o 
  -4  12  11      183.89      158.43     22.32 o 
  -3  12  11      203.11      181.15     25.76 o 
  -2  12  11      177.67      193.15     25.88 o 
  -1  12  11       10.99       16.40     20.69 o 
   0  12  11       59.93        6.68     25.46 o 
   1  12  11       12.31       16.66     23.60 o 
   2  12  11        7.94       25.52     34.36 o 
  -4  13  11        9.29      -23.48     23.48 o 
  -3  13  11      123.14      101.91     21.87 o 
  -2  13  11        0.40       11.87     22.05 o 
  -1  13  11        0.53       -2.46     25.14 o 
   0  13  11        8.09        7.97     22.14 o 
   1  13  11       61.09       40.60     34.51 o 
  -8   0  12        6.18      -10.06     30.44 o 
  -6   0  12     1480.55     1465.47     52.79 o 
  -4   0  12       56.63       33.15     17.00 o 
  -2   0  12     2568.60     2581.21     88.35 o 
   0   0  12      407.22      374.06     53.57 o 
   2   0  12     2465.15     2576.27     89.00 o 
   4   0  12      546.86      586.98     58.25 o 
   6   0  12       18.19       -1.42     39.67 o 
  -9   1  12        4.09       35.74     22.68 o 
  -8   1  12        2.11       25.16     16.68 o 
  -7   1  12      115.68       97.75     17.02 o 
  -6   1  12        1.60      -14.49     14.49 o 
  -5   1  12        1.20        3.85     11.90 o 
  -4   1  12      319.25      322.09     16.34 o 
  -3   1  12      434.75      432.04     18.57 o 
  -2   1  12        0.17      -13.27     13.27 o 
  -1   1  12      501.28      536.97     23.26 o 
   0   1  12      148.83      184.87     18.72 o 
   1   1  12      496.87      455.51     30.28 o 
   2   1  12      451.23      446.79     24.42 o 
   3   1  12     1226.15     1226.17     55.66 o 
   4   1  12        7.82       -7.03     24.56 o 
   5   1  12      220.59      238.28     33.17 o 
   6   1  12       47.95       74.82     32.42 o 
  -9   2  12       95.94       97.61     31.97 o 
  -8   2  12        2.39       22.22     16.66 o 
  -7   2  12      192.80      188.18     19.94 o 
  -6   2  12       59.29       67.06     16.49 o 
  -5   2  12      716.53      670.38     22.90 o 
  -4   2  12       35.41       65.94     12.49 o 
  -3   2  12       44.11       28.05     12.81 o 
  -2   2  12      493.45      578.38     24.01 o 
  -1   2  12      897.63      885.40     29.61 o 
   0   2  12      114.79      111.37     15.81 o 
   1   2  12      316.91      302.69     25.03 o 
   2   2  12      173.09      183.69     23.59 o 
   3   2  12       19.05       34.13     24.46 o 
   4   2  12      596.21      622.52     57.66 o 
   5   2  12      198.43      212.33     86.04 o 
  -8   3  12        0.03      -11.54     16.30 o 
  -7   3  12        1.88      -15.59     15.59 o 
  -6   3  12      160.45      174.97     17.64 o 
  -5   3  12       27.39       19.92     13.38 o 
  -4   3  12      668.62      635.13     25.28 o 
  -3   3  12       21.45       17.83     13.33 o 
  -2   3  12       40.03       49.74     14.73 o 
  -1   3  12      646.96      671.00     25.69 o 
   0   3  12      288.96      312.82     21.77 o 
   1   3  12      107.72      106.12     17.21 o 
   2   3  12     2610.73     2640.42     69.45 o 
   3   3  12       27.07       15.79     26.88 o 
   4   3  12      224.13      192.18     31.28 o 
   5   3  12       93.12      101.61     30.96 o 
  -8   4  12        8.43       13.63     17.23 o 
  -7   4  12        0.04        8.70     16.19 o 
  -6   4  12        2.99       -0.79     15.09 o 
  -5   4  12      125.74      114.61     16.35 o 
  -4   4  12      449.47      430.81     19.26 o 
  -3   4  12      107.85      125.84     15.19 o 
  -2   4  12      344.97      275.94     17.75 o 
  -1   4  12       97.90       88.41     15.72 o 
   0   4  12      449.61      436.59     22.57 o 
   1   4  12      943.57      955.84     38.78 o 
   2   4  12        0.46      -14.55     14.55 o 
   3   4  12      171.09      124.91     37.59 o 
   4   4  12       40.89       59.58     27.53 o 
   5   4  12      420.22      469.88     40.67 o 
  -8   5  12       14.03        2.65     17.46 o 
  -7   5  12       18.83       22.24     16.53 o 
  -6   5  12        0.35       12.07     15.95 o 
  -5   5  12       46.62       53.44     15.59 o 
  -4   5  12        4.47        1.24     12.66 o 
  -3   5  12      149.01       97.16     14.66 o 
  -2   5  12      137.53      155.51     15.43 o 
  -1   5  12        6.06       -8.42     14.52 o 
   0   5  12      189.71      211.72     19.36 o 
   1   5  12      177.42      173.51     16.99 o 
   2   5  12     1587.90     1559.35     47.28 o 
   3   5  12       78.91      103.22     29.31 o 
   4   5  12       43.59       25.39     28.37 o 
   5   5  12       21.94       39.77     79.42 o 
  -8   6  12        2.41        6.27     26.00 o 
  -7   6  12        6.65        8.45     16.34 o 
  -6   6  12        0.07       24.62     17.99 o 
  -5   6  12       37.92       61.73     15.60 o 
  -4   6  12      211.24      206.59     16.22 o 
  -3   6  12      308.88      382.41     19.99 o 
  -2   6  12      395.44      339.67     21.32 o 
  -1   6  12       29.45       15.76     15.74 o 
   0   6  12       37.06       27.74     14.66 o 
   1   6  12      217.15      230.51     20.00 o 
   2   6  12        2.97       19.97     18.47 o 
   3   6  12      225.59      236.10     34.14 o 
   4   6  12      288.71      331.00     36.79 o 
   5   6  12      156.35      152.25     34.10 o 
  -7   7  12        7.96       32.83     20.00 o 
  -6   7  12        4.52      -15.46     17.06 o 
  -5   7  12        7.68        3.38     14.59 o 
  -4   7  12      202.95      268.11     18.69 o 
  -3   7  12       24.83       25.53     13.88 o 
  -2   7  12       20.45       -4.34     13.00 o 
  -1   7  12       30.34       13.75     13.39 o 
   0   7  12       90.79       64.36     15.35 o 
   1   7  12       37.21       65.16     24.61 o 
   2   7  12       87.35       64.64     30.68 o 
   3   7  12      547.55      553.44     41.91 o 
   4   7  12      385.44      284.45     37.49 o 
  -7   8  12        4.02        5.23     20.23 o 
  -6   8  12      264.34      247.05     27.00 o 
  -5   8  12        1.34       13.16     18.29 o 
  -4   8  12        0.21        3.10     17.45 o 
  -3   8  12      328.12      351.70     30.14 o 
  -2   8  12       81.86      101.35     16.37 o 
  -1   8  12       26.96       31.36     14.93 o 
   0   8  12       92.19      120.84     23.03 o 
   1   8  12        0.67      -13.44     18.32 o 
   2   8  12       14.55       -2.77     26.75 o 
   3   8  12      108.52      118.44     59.23 o 
   4   8  12      384.67      388.46     41.87 o 
  -6   9  12       56.14       34.95     20.54 o 
  -5   9  12        4.32       13.18     18.96 o 
  -4   9  12       38.58       23.06     16.68 o 
  -3   9  12      116.56      125.72     25.66 o 
  -2   9  12        0.97      -14.11     14.72 o 
  -1   9  12       23.30       15.13     17.16 o 
   0   9  12       75.76       55.45     20.31 o 
   1   9  12        4.74        2.70     20.29 o 
   2   9  12        3.74        2.20     27.29 o 
   3   9  12      250.54      308.67     38.23 o 
  -6  10  12      225.20      274.81     31.27 o 
  -5  10  12      131.55      127.88     22.19 o 
  -4  10  12      102.44       87.46     18.96 o 
  -3  10  12       60.64       57.93     28.65 o 
  -2  10  12      222.56      217.94     24.60 o 
  -1  10  12       16.70       12.40     17.59 o 
   0  10  12       18.03      -19.48     19.48 o 
   1  10  12        1.54       11.92     20.84 o 
   2  10  12       34.09       18.35     32.31 o 
   3  10  12       21.29       13.24     30.86 o 
  -5  11  12      109.80      122.97     29.75 o 
  -4  11  12      180.72      198.88     23.73 o 
  -3  11  12       55.34       53.06     20.38 o 
  -2  11  12       21.34       18.99     20.99 o 
  -1  11  12      208.95      195.02     33.04 o 
   0  11  12       86.05       47.38     22.48 o 
   1  11  12       32.00       -0.10     24.32 o 
   2  11  12       54.54       94.31     35.19 o 
  -3  12  12        8.45       -1.73     21.76 o 
  -2  12  12      176.79      134.28     37.20 o 
  -1  12  12        1.40       33.53     23.27 o 
   0  12  12        0.15      -24.70     24.70 o 
  -7   0  13      239.05      231.79     31.13 o 
  -5   0  13      384.69      341.14     30.39 o 
  -3   0  13      289.10      343.02     24.52 o 
  -1   0  13      204.34      204.72     29.00 o 
   1   0  13     3238.98     3442.54    204.50 o 
   3   0  13      176.80      158.06     41.56 o 
   5   0  13      718.91      797.70     73.44 o 
  -8   1  13      267.01      268.12     27.90 o 
  -7   1  13       29.76       11.28     16.77 o 
  -6   1  13       84.55       98.78     17.49 o 
  -5   1  13      155.02      131.56     17.64 o 
  -4   1  13       99.80      150.38     15.19 o 
  -3   1  13        5.33       -2.65     12.40 o 
  -2   1  13       60.54       58.39     18.95 o 
  -1   1  13      426.34      380.64     28.89 o 
   0   1  13     1579.53     1622.44     47.67 o 
   1   1  13      127.32      157.73     19.92 o 
   2   1  13      472.49      472.02     72.97 o 
   3   1  13      105.68      180.98     32.74 o 
   4   1  13       90.67       81.37     31.21 o 
   5   1  13       27.32       75.63     31.51 o 
  -8   2  13       27.42       41.79     18.48 o 
  -7   2  13       33.81       35.90     17.12 o 
  -6   2  13       10.58      -15.78     15.78 o 
  -5   2  13      233.74      246.90     19.71 o 
  -4   2  13       11.19        1.84     12.59 o 
  -3   2  13       61.13       71.21     14.02 o 
  -2   2  13      249.28      248.64     19.65 o 
  -1   2  13        1.52      -12.98     14.20 o 
   0   2  13      741.53      662.97     27.31 o 
   1   2  13      887.39      870.22     34.52 o 
   2   2  13       14.62       28.73     27.21 o 
   3   2  13      113.67      160.66     30.89 o 
   4   2  13     1031.48     1142.42     60.27 o 
  -8   3  13        5.34      -15.43     21.49 o 
  -7   3  13       64.97       57.50     18.29 o 
  -6   3  13       20.79       -3.76     16.12 o 
  -5   3  13        2.40       10.38     15.56 o 
  -4   3  13      121.26      151.78     15.09 o 
  -3   3  13      231.42      239.86     17.69 o 
  -2   3  13        5.48       -7.32     14.74 o 
  -1   3  13      137.04      157.02     18.32 o 
   0   3  13      658.45      745.77     31.58 o 
   1   3  13      156.70      207.68     28.52 o 
   2   3  13        6.77       37.01     22.57 o 
   3   3  13     1031.64     1144.93     78.91 o 
   4   3  13       22.31       27.28     47.74 o 
  -8   4  13       27.40       17.25     33.61 o 
  -7   4  13        7.96        6.74     17.54 o 
  -6   4  13      202.38      212.16     19.87 o 
  -5   4  13       62.52       94.17     17.53 o 
  -4   4  13       37.54       24.74     13.86 o 
  -3   4  13       17.55       -0.86     14.17 o 
  -2   4  13      410.82      440.43     27.16 o 
  -1   4  13       26.63       20.51     16.12 o 
   0   4  13      193.94      212.35     19.76 o 
   1   4  13      253.33      195.54     26.06 o 
   2   4  13       57.87       41.72     27.38 o 
   3   4  13       70.05       72.14     49.16 o 
   4   4  13      665.57      651.76     46.99 o 
  -7   5  13       28.39       17.54     17.75 o 
  -6   5  13       62.73       45.50     17.43 o 
  -5   5  13        3.33      -16.01     17.32 o 
  -4   5  13       29.86       24.33     15.63 o 
  -3   5  13       99.30      132.91     16.31 o 
  -2   5  13       60.69       45.93     15.35 o 
  -1   5  13      187.55      205.49     23.48 o 
   0   5  13      102.68       95.86     18.51 o 
   1   5  13       48.24       27.68     17.65 o 
   2   5  13        2.13      -14.68     22.20 o 
   3   5  13     1030.08      925.77     53.26 o 
   4   5  13        4.68      -15.92     28.77 o 
  -7   6  13       37.20       37.18     19.81 o 
  -6   6  13        4.12       36.04     18.73 o 
  -5   6  13      377.00      357.61     41.08 o 
  -4   6  13        3.54       16.41     15.21 o 
  -3   6  13        9.36       -3.81     14.53 o 
  -2   6  13      321.87      373.21     21.93 o 
  -1   6  13      363.51      339.74     22.68 o 
   0   6  13      115.09      142.99     17.71 o 
   1   6  13      296.34      318.21     26.45 o 
   2   6  13        3.45      -23.37     34.44 o 
   3   6  13       31.93       53.38     31.56 o 
   4   6  13      206.05      260.86     52.35 o 
  -6   7  13       18.11       -9.31     22.54 o 
  -5   7  13       11.97       -1.11     21.71 o 
  -4   7  13      119.20      116.22     20.57 o 
  -3   7  13        4.34       -2.47     16.52 o 
  -2   7  13      216.89      187.27     20.09 o 
  -1   7  13      301.05      315.39     21.10 o 
   0   7  13       28.39       38.09     17.89 o 
   1   7  13       51.44       10.20     20.50 o 
   2   7  13       50.88       33.92     28.45 o 
   3   7  13       47.35       47.41     31.04 o 
  -6   8  13        2.56       21.25     26.02 o 
  -5   8  13       93.49       75.24     24.29 o 
  -4   8  13       98.11      104.50     20.69 o 
  -3   8  13      116.03       82.08     17.51 o 
  -2   8  13       32.02        5.21     15.45 o 
  -1   8  13       21.45       32.05     16.42 o 
   0   8  13      121.62      144.85     24.10 o 
   1   8  13      239.07      253.51     25.60 o 
   2   8  13      115.01       54.56     30.64 o 
   3   8  13       11.27       36.92     47.78 o 
  -5   9  13       94.07      113.88     23.24 o 
  -4   9  13        2.29      -17.73     17.73 o 
  -3   9  13      249.13      224.08     26.78 o 
  -2   9  13       69.68       71.15     18.77 o 
  -1   9  13        2.40       15.63     20.38 o 
   0   9  13      267.84      265.74     48.98 o 
   1   9  13        7.78       -5.08     21.36 o 
   2   9  13      250.58      306.53     39.73 o 
  -4  10  13       62.58       85.01     21.58 o 
  -3  10  13      130.53      158.32     28.36 o 
  -2  10  13        1.14        4.48     21.36 o 
  -1  10  13       87.33      103.81     24.02 o 
   0  10  13        3.04       12.04     20.97 o 
   1  10  13      154.61      183.72     37.30 o 
  -2  11  13        2.96      -40.30     40.30 o 
  -1  11  13       48.66      115.25     34.90 o 
  -6   0  14       36.45       63.95     29.62 o 
  -4   0  14       77.79       80.40     20.65 o 
  -2   0  14      663.92      707.21    107.94 o 
   0   0  14       20.95       67.70     27.59 o 
   2   0  14      326.80      276.45     53.13 o 
  -7   1  14       31.71       32.51     18.52 o 
  -6   1  14       59.32       36.25     18.02 o 
  -5   1  14        2.79       14.38     16.88 o 
  -4   1  14       16.50       11.42     13.87 o 
  -3   1  14       63.48       52.57     14.19 o 
  -2   1  14      230.77      246.07     21.98 o 
  -1   1  14       51.05       39.64     21.38 o 
   0   1  14      128.67      150.57     19.28 o 
   1   1  14      177.07      143.61     30.50 o 
   2   1  14        1.61      -10.61     29.43 o 
   3   1  14     1605.04     1635.71     73.58 o 
  -7   2  14        1.58        6.01     22.62 o 
  -6   2  14       29.25       40.78     17.58 o 
  -5   2  14      207.74      240.51     20.92 o 
  -4   2  14       11.11      -11.52     14.71 o 
  -3   2  14       52.64       34.94     14.77 o 
  -2   2  14      544.25      662.09     31.61 o 
  -1   2  14      236.85      243.66     37.14 o 
   0   2  14      354.37      426.46     27.55 o 
   1   2  14      971.00     1067.77    121.97 o 
   2   2  14      804.81      728.29     90.30 o 
   3   2  14        2.66      -16.89     28.81 o 
  -7   3  14        6.40       27.70     32.65 o 
  -6   3  14       23.74        9.34     17.48 o 
  -5   3  14       14.65       42.90     18.03 o 
  -4   3  14      103.70      118.57     17.90 o 
  -3   3  14      100.11      141.61     18.15 o 
  -2   3  14      121.87      111.21     19.62 o 
  -1   3  14      160.11      170.18     19.98 o 
   0   3  14      243.75      236.74     21.58 o 
   1   3  14        0.10      -14.16     36.55 o 
   2   3  14       79.84      108.28     27.10 o 
   3   3  14      131.27       84.19     31.60 o 
  -6   4  14        1.58       -5.29     17.58 o 
  -5   4  14      115.03      100.84     18.86 o 
  -4   4  14      199.49      203.14     19.65 o 
  -3   4  14      119.43      148.57     18.90 o 
  -2   4  14        1.53      -10.07     15.03 o 
  -1   4  14       21.54        7.54     24.27 o 
   0   4  14      232.49      200.86     24.17 o 
   1   4  14     1211.87     1347.49     66.46 o 
   2   4  14       68.15       90.68     31.01 o 
   3   4  14      211.69      199.24     34.46 o 
  -6   5  14       12.05       -3.77     18.21 o 
  -5   5  14      125.03      132.57     21.09 o 
  -4   5  14       85.45      102.54     18.13 o 
  -3   5  14        1.62       19.31     15.85 o 
  -2   5  14      196.24      180.63     18.48 o 
  -1   5  14       49.89       35.07     18.15 o 
   0   5  14      626.18      621.36     38.03 o 
   1   5  14       42.82        5.02     23.47 o 
   2   5  14       72.62       98.08     34.36 o 
  -6   6  14       22.44       13.57     29.44 o 
  -5   6  14       56.31       93.59     24.52 o 
  -4   6  14      153.93      164.16     22.03 o 
  -3   6  14       23.59       10.65     20.87 o 
  -2   6  14      160.40      120.74     18.10 o 
  -1   6  14       11.03       13.88     18.20 o 
   0   6  14      129.69      148.54     21.28 o 
   1   6  14      887.60      966.69     55.29 o 
   2   6  14       89.57      134.82     34.21 o 
  -5   7  14        2.17       -5.48     25.74 o 
  -4   7  14       67.74      165.06     25.30 o 
  -3   7  14       10.22       15.00     19.88 o 
  -2   7  14       57.85       62.33     20.20 o 
  -1   7  14      189.57      214.72     22.90 o 
   0   7  14        1.65       16.64     19.24 o 
   1   7  14       13.48       -0.57     25.34 o 
  -4   8  14       46.28       56.53     24.34 o 
  -3   8  14        4.59        2.87     17.66 o 
  -2   8  14       73.96       94.37     21.03 o 
  -1   8  14       40.78       50.58     19.22 o 
   0   8  14       80.67      107.95     26.84 o 
   1   8  14        1.49      -14.44     29.42 o 
  -3   9  14        2.99       56.80     26.83 o 
  -2   9  14      132.13       62.01     23.44 o 
  -1   9  14      105.12      123.43     28.22 o 
  -5   0  15        1.54      -24.99     24.99 o 
  -3   0  15       65.33       62.47     31.12 o 
  -1   0  15        9.55       13.49     23.93 o 
   1   0  15      664.43      596.66     63.76 o 
  -6   1  15        1.27        2.62     30.25 o 
  -5   1  15        2.74      -17.94     17.94 o 
  -4   1  15      213.35      228.44     23.84 o 
  -3   1  15       61.59       41.71     15.48 o 
  -2   1  15        5.00       -1.88     16.27 o 
  -1   1  15       98.41       68.34     19.46 o 
   0   1  15     1163.06     1114.72     96.44 o 
   1   1  15       35.62       15.32     25.81 o 
   2   1  15      220.84      217.47     39.47 o 
  -5   2  15       62.57       76.60     20.00 o 
  -4   2  15        3.27        8.81     18.89 o 
  -3   2  15       74.99      113.40     16.65 o 
  -2   2  15      403.92      437.62     29.96 o 
  -1   2  15      116.29      188.97     22.24 o 
   0   2  15      129.41      148.21     37.19 o 
   1   2  15      208.83      263.75     77.36 o 
   2   2  15      776.97      699.89     49.54 o 
  -5   3  15       18.78       29.09     19.80 o 
  -4   3  15        1.44      -11.46     17.57 o 
  -3   3  15       66.94       80.97     16.97 o 
  -2   3  15        2.04        5.76     16.82 o 
  -1   3  15      321.23      323.31     24.71 o 
   0   3  15       29.92       18.79     30.52 o 
   1   3  15       18.08       19.36     26.22 o 
  -5   4  15        4.06       38.33     31.50 o 
  -4   4  15        5.85       11.35     20.44 o 
  -3   4  15       82.01       83.63     18.69 o 
  -2   4  15      285.66      377.14     27.40 o 
  -1   4  15        1.58       -2.31     18.08 o 
   0   4  15       85.99       96.49     23.77 o 
   1   4  15       28.66       45.21     56.05 o 
  -4   5  15       76.56       20.36     22.74 o 
  -3   5  15      118.62      124.89     20.02 o 
  -2   5  15      152.06       96.38     19.23 o 
  -1   5  15       50.62       88.52     23.77 o 
   0   5  15       33.19       10.38     25.01 o 
  -4   6  15        3.33       38.64     32.52 o 
  -3   6  15        9.45        5.00     22.23 o 
  -2   6  15      146.09      225.13     27.16 o 
  -1   6  15      156.10      139.09     29.80 o 
   0   6  15       21.74      -13.72     24.48 o 
  -2   0  16      530.55      617.49    101.98 o 
  -3   1  16       63.38       90.15     24.00 o 
  -2   1  16       61.47       64.66     24.62 o 
  -1   1  16       51.39      103.12     46.91 o 
  -2   2  16      468.08      590.52     50.70 o 
                                                 
